# Supplementary material for: Edaravone activates the GDNF/RET neurotrophic signaling pathway and protects mRNA-induced motor neurons from iPS cells
Source: Mol Neurodegener. 2022 Jan 10;17:8. doi: 10.1186/s13024-021-00510-y (PMC8751314; doi:10.1186/s13024-021-00510-y)
Supplement: Supplementary file 2 — Additional file 2: Table S1. Up-regulated genes in control miMNs after edaravone treatment. [file 13024_2021_510_MOESM2_ESM.xlsx]

## Sheet: Up_Regulated
Gene_Symbol	FDR	Log_Fold_Change (Edaravone vs vehicle control)
AACSP1	0.000550141	2.13688
AAED1	0.00274751	0.942294
AATF	0.000436919	0.543322
AATK	0.000347943	1.36263
ABAT	0.000584141	1.39105
ABCB7	0.000469434	0.686622
ABCC4	0.000468536	1.52634
ABCC8	0.000724014	0.787628
ABCG4	0.00293785	1.23026
ABHD5	0.000961277	0.847415
ABL2	0.00211467	0.612361
ABLIM1	0.000286309	1.10423
ABLIM3	0.000490495	0.713281
ABTB2	0.000546098	0.758118
ACAA2	0.00411644	0.535496
ACBD7	0.000391845	2.19322
ACER2	0.00445591	0.608078
ACKR3	0.00202967	1.46232
ACOX1	0.000384543	0.575961
ACOX3	0.00290127	0.710759
ACP2	0.00716244	0.520184
ACP6	0.000971967	1.53109
ACRC	0.00392802	0.566644
ACSL4	0.000286309	1.02947
ACSL6	0.000695477	0.936937
ACTC1	0.00151268	1.02617
ACTG1P1	0.00125245	1.15595
ACTN1	0.000431759	0.936947
ACTN2	0.00244675	0.858717
ACVR2B	0.000286309	0.710504
ADAM15	0.004369	0.600811
ADAM1B	0.00453761	1.10641
ADAMTS12	0.000433934	3.01438
ADAMTS17	0.000864203	1.43278
ADAMTS2	0.00144942	0.972636
ADAMTS3	0.00617346	8.41463
ADAMTS4	0.00686361	1.62148
ADAMTS5	0.00682615	0.884304
ADAT1	0.0079848	0.994206
ADAT2	0.00122789	0.661933
ADCY1	0.000286309	0.91354
ADCY2	0.000468381	0.800825
ADCY5	0.000286309	1.20621
ADCY7	0.000347943	1.06883
ADCY8	0.00135186	0.844303
ADCYAP1R1	0.00284027	1.48933
ADD2	0.00076378	0.502809
ADIRF-AS1	0.00118591	2.05066
ADNP	0.00092902	0.977673
ADORA2B	0.00218549	0.594153
ADPGK-AS1	0.00572271	2.17527
ADPRH	0.00383448	0.956023
ADRA1A	0.0012264	2.49273
ADRA2C	0.000972821	0.882115
AFAP1L2	0.00402735	0.686974
AFF1	0.000643563	0.648391
AFF3	0.000388728	0.775947
AFG3L2	0.00215398	0.527581
AGBL5-IT1	0.00870922	1.08174
AGFG1	0.00544549	0.880262
AGL	0.000451906	0.649575
AGO1	0.000286309	0.893896
AGO2	0.00283293	0.725037
AGPAT3	0.000444401	0.650779
AHI1	0.000967025	0.586559
AHNAK	0.000286309	6.81168
AHNAK2	0.00128342	1.03881
AIF1L	0.00400195	0.992768
AIFM2	0.00737815	1.05908
AIG1	0.0063183	0.680485
AIM1	0.000626088	1.38256
AIM1L	0.000352429	3.16053
AJAP1	0.000286309	1.02132
AJUBA	0.000525045	3.30483
AK4	0.00144956	1.01342
AK5	0.000728104	0.822721
AKAP12	0.00034343	0.513415
AKAP5	0.00148304	1.23824
AKR1C2	0.000939634	1.36212
ALDH1B1	0.000633732	0.50644
ALDH4A1	0.00477499	0.520052
ALDH5A1	0.00141299	0.825571
ALG10	0.00268875	0.911134
ALG13	0.000391626	1.0906
ALG14	0.00339503	0.514113
ALPK3	0.00040777	0.905766
ALPL	0.000375171	2.18521
AMER2	0.000286309	1.46376
AMIGO2	0.000794085	1.05731
AMMECR1	0.00335694	0.737488
AMOT	0.000286309	1.19526
AMOTL1	0.000286309	0.9756
AMPH	0.000970071	0.518093
ANKH	0.00114022	0.643027
ANKK1	0.00300149	1.47233
ANKMY1	0.00511499	0.505778
ANKRD1	0.00216658	8.46754
ANKRD12	0.000330398	0.841255
ANKRD18EP	0.00076378	0.636833
ANKRD19P	0.00454626	0.659904
ANKRD20A19P	0.00130357	1.15521
ANKRD24	0.00456986	0.518036
ANKRD32	0.00382536	0.541042
ANKRD34B	0.000306225	2.86975
ANKRD44	0.000814554	0.884628
ANKRD50	0.000291831	0.652488
ANLN	0.000574608	0.889054
ANO2	0.000500667	2.53749
ANO3	0.00217841	1.24765
ANXA1	0.00138278	9.16777
ANXA2P2	0.000388728	3.82591
ANXA3	0.00200914	8.30245
AOC3	0.00443383	0.641813
AP1S2	0.000303531	1.06613
AP1S3	0.00730003	0.93794
AP4B1	0.00678765	0.536085
APBA1	0.000286309	0.908994
APLN	0.000939741	1.32855
APLNR	0.000510492	2.28219
APOB	0.000814554	3.11346
APOBEC3C	0.00812379	0.929168
APOE	0.00187913	1.9596
APOL2	0.00223203	2.40666
APOLD1	0.00184553	0.806516
APOOL	0.00103765	0.65836
AQP5	0.000749833	1.9869
AR	0.000637436	2.26224
ARHGAP11A	0.00489337	0.614988
ARHGAP11B	0.00220974	1.09377
ARHGAP18	0.00597619	0.819201
ARHGAP20	0.00143136	2.84154
ARHGAP29	0.00167652	1.25635
ARHGAP32	0.00144956	0.638491
ARHGAP36	0.000286309	3.328
ARHGAP5-AS1	0.00932557	0.707659
ARHGAP8	0.00406237	1.69469
ARHGEF12	0.000330943	0.878795
ARHGEF17	0.000626088	0.701059
ARHGEF34P	0.00162196	1.87908
ARID2	0.000330398	0.68799
ARID5B	0.000336377	1.39217
ARIH2OS	0.00173045	1.22118
ARL4C	0.000323858	0.660622
ARNTL2	0.000853472	0.93796
ARSB	0.00036701	0.792216
ARSD	0.000286309	1.35585
ARSG	0.00224214	0.882558
ASCL5	0.00134878	1.27645
ASPM	0.000286309	4.15673
ASTN1	0.000286309	0.596353
ASXL3	0.000286309	1.47686
ATAD2	0.00215967	0.93795
ATAD5	0.00102446	0.879534
ATG4A	0.00744827	0.538372
ATL3	0.000458685	0.87533
ATP13A4	0.000286309	5.84228
ATP1A2	0.000668805	11.008
ATP1B3	0.000430045	0.604879
ATP2A3	0.00151759	8.56798
ATP2B1	0.00381798	1.08431
ATP2B2	0.00068471	1.02245
ATP2B4	0.000545761	0.743653
ATP5F1P5	0.00226433	1.96502
ATP7A	0.00051685	0.708775
ATP8A2	0.000286309	0.948193
ATP8B3	0.00100963	1.24817
ATP9A	0.000286309	0.817491
ATPAF2	0.000448768	0.67176
ATXN7	0.00115987	1.47622
AUNIP	0.00892257	0.873194
AURKA	0.00677008	0.667698
AURKB	0.00573816	8.59991
AXL	0.00048112	4.2153
B3GALT1	0.000393151	1.26273
B3GALT5	0.00068471	1.62861
B3GNT7	0.00109494	1.16588
B4GALT6	0.00408582	0.843683
BACH1	0.000421397	0.515569
BAG4	0.000461953	0.65555
BAIAP2	0.00042882	0.792935
BAIAP2L1	0.00216235	4.07302
BARD1	0.0011468	0.741475
BBX	0.00991565	0.797678
BCAM	0.00177363	1.06842
BCYRN1	0.00164004	0.71233
BEND3	0.000391626	0.705374
BEND6	0.00478588	0.536572
BFSP1	0.000493797	2.33597
BHLHE22	0.00106699	1.1403
BHLHE23	0.00135285	2.1774
BHLHE41	0.0024074	0.706011
BIRC5	0.000359397	3.27276
BIVM-ERCC5	0.00330114	12.9397
BLM	0.00211937	0.912626
BLOC1S3	0.0012579	0.644196
BMP2	0.000409538	0.943078
BMP2K	0.00127779	0.700437
BMP7	0.000535734	1.21271
BMPER	0.00128309	0.656326
BORA	0.000792273	1.13702
BPTF	0.000990168	0.56181
BRCA1	0.000617944	1.50733
BRCA2	0.000436919	2.65284
BRI3BP	0.000379802	1.04635
BRINP2	0.00038259	1.20912
BRINP3	0.000632468	3.28486
BRIP1	0.0023339	2.76083
BROX	0.00417001	0.537538
BSN	0.00032594	0.501266
BSN-AS2	0.0017386	1.07239
BTBD7	0.00168868	0.627103
BTN3A1	0.0044661	1.30496
BUB1	0.000388728	5.3058
BUB1B	0.00388308	3.46069
C10orf10	0.00328827	0.603091
C10orf112	0.00282584	8.15959
C10orf12	0.000330398	1.28987
C11orf42	0.000532211	2.16159
C11orf63	0.000895376	1.63343
C11orf87	0.000758997	1.07131
C12orf23	0.00484433	1.38135
C14orf28	0.00871956	0.509878
C14orf93	0.00333445	0.588347
C15orf62	0.000388233	1.60099
C16orf3	0.000664164	1.27011
C16orf46	0.00463056	0.514329
C17orf102	0.0079217	0.513103
C17orf53	0.000942594	1.15529
C17orf67	0.00176383	1.01189
C18orf25	0.000333127	1.09849
C19orf40	0.00404681	1.15675
C19orf66	0.00244839	1.1683
C1QTNF4	0.000417208	0.657525
C1RL-AS1	0.00802803	0.699276
C1S	0.00729023	0.988775
C1orf106	0.0018627	2.69162
C1orf112	0.00416766	0.712953
C1orf132	0.000994492	1.69133
C1orf216	0.00038259	0.582707
C20orf112	0.000391626	0.533428
C22orf42	0.00219395	7.87594
C2CD2	0.000924833	1.14204
C2orf16	0.00142201	0.776842
C2orf80	0.000685716	1.22761
C3orf58	0.000396435	1.49618
C3orf67	0.0025375	0.787387
C3orf70	0.000306444	0.770792
C4orf50	0.00153282	1.43058
C5AR1	0.00272658	2.43381
C5orf28	0.00129898	0.871056
C5orf42	0.00120856	0.659142
C5orf49	0.0015512	1.22398
C5orf55	0.00173742	0.592017
C6orf132	0.000454361	3.03729
C6orf163	0.00803958	0.905741
C7	0.00230092	2.27373
C8orf31	0.00362709	1.60619
C9orf169	0.00103373	1.08719
C9orf64	0.00217994	0.61055
CA10	0.000583397	0.9792
CABLES1	0.000381421	1.15297
CACHD1	0.000303442	1.37862
CACNA1C	0.00053111	0.581278
CACNA1D	0.0038805	1.49238
CACNA1E	0.000432133	0.873638
CACNA1G	0.00124655	3.97895
CACNA1I	0.00048494	1.96906
CACNA2D2	0.0026604	0.540615
CACNA2D3	0.000698681	1.10375
CACNB4	0.000389458	0.877637
CACNG2	0.00368183	0.609378
CACNG8	0.000440015	0.828787
CACUL1	0.000333127	0.674884
CADPS2	0.000908299	1.02285
CALN1	0.000391845	1.19071
CALY	0.00292362	0.544618
CAMK1D	0.000292574	0.941472
CAMK2A	0.000397111	1.25245
CAMK2B	0.00132129	0.855044
CAND2	0.00106699	0.698326
CAPN10-AS1	0.000775608	1.1639
CARD10	0.00038699	2.10628
CARNS1	0.000342463	3.16699
CASC5	0.000569846	1.21813
CASK	0.000286309	0.975213
CASQ1	0.00109042	2.55203
CAST	0.0011685	0.792728
CASZ1	0.000385704	0.87053
CAT	0.000334288	5.10063
CBFA2T2	0.00194696	0.654175
CBX3P2	0.000838811	2.17475
CBX5	0.000286309	1.02938
CBX6	0.000286309	0.934698
CCDC102A	0.00305572	8.0711
CCDC109B	0.007628	2.19093
CCDC125	0.00114064	3.55963
CCDC144NL	0.00193644	2.3785
CCDC149	0.000738986	0.910873
CCDC15	0.00799339	0.963004
CCDC169	0.00124655	2.00139
CCDC18	0.00326496	1.16956
CCDC3	0.00296666	0.641133
CCDC6	0.000313661	0.646076
CCDC62	0.000495152	2.10941
CCDC65	0.00130745	0.978289
CCDC80	0.0011499	9.14626
CCDC84	0.00198458	1.11786
CCDC85C	0.00072019	0.593339
CCDC88C	0.000546482	0.647073
CCNA2	0.000604438	3.36851
CCNB1	0.000780633	0.830427
CCNB2	0.00129615	3.23774
CCND2	0.000286309	1.27399
CCNF	0.000418948	0.796438
CCNI	0.00206883	0.553448
CCNI2	0.00136933	2.62646
CCNT1	0.000298231	0.781207
CCRN4L	0.000636789	1.00069
CCSAP	0.000468601	0.526362
CCSER1	0.000345854	1.36805
CD44	0.00185998	8.04809
CD47	0.000286309	0.878403
CD74	0.00040025	2.21397
CD83	0.00232679	0.794979
CD8A	0.000586437	1.48369
CD99	0.00456046	1.3315
CD99L2	0.00908389	0.663553
CDC20	0.00042882	2.6707
CDC42BPA	0.00223632	0.534611
CDC42BPG	0.000539317	3.04558
CDC42EP2	0.000407472	1.11467
CDC42EP3	0.000346492	0.600553
CDC6	0.00114618	1.75223
CDCA2	0.000286309	3.91878
CDCA5	0.00416367	1.93284
CDCA7L	0.000609365	2.5615
CDCA8	0.000550308	1.80668
CDH1	0.000362188	4.60651
CDH11	0.00350842	0.889968
CDH15	0.000945411	1.08867
CDH23	0.00799862	1.43762
CDH3	0.000522436	2.06386
CDH4	0.000286309	1.21628
CDH6	0.000334288	1.28476
CDH7	0.000632468	0.60402
CDH8	0.0063678	0.599894
CDHR1	0.000334288	1.5424
CDHR2	0.000526679	1.50745
CDHR5	0.00980367	0.659362
CDK18	0.00162937	1.61496
CDK6	0.000286309	1.30639
CDKL2	0.000490495	1.4076
CDKL5	0.000524434	0.669444
CDKN3	0.0046795	1.04482
CDR1	0.000410407	1.92114
CDRT4	0.00369777	3.78462
CDS1	0.000728104	1.0015
CDS2	0.000295556	0.762699
CDT1	0.000298231	1.81583
CDYL2	0.000362188	0.638041
CEACAM19	0.00810257	1.15291
CELF2	0.00113132	0.535005
CELF5	0.00034448	0.63128
CELSR1	0.000781157	3.81156
CENPE	0.000388728	1.51336
CENPF	0.000334288	2.65314
CENPH	0.00698375	0.556361
CENPN	0.00401166	1.64316
CEP120	0.000728104	0.566344
CEP170B	0.000894061	0.793817
CEP192	0.00100106	0.568746
CEP55	0.00897437	7.73903
CES4A	0.00081728	1.93424
CGNL1	0.000855254	1.02516
CHAF1B	0.00387571	1.04017
CHAT	0.00200635	0.986121
CHD5	0.000286309	2.79153
CHD8	0.00352523	0.523455
CHDH	0.00240668	7.55555
CHL1	0.000449542	12.696
CHRM3	0.000548563	1.79074
CHST15	0.000481991	0.877865
CHST3	0.00038259	2.74478
CHST9	0.000484481	2.66872
CISH	0.00171428	0.81481
CIT	0.000655901	1.14394
CLCF1	0.00156988	2.22975
CLCN5	0.000408278	1.07575
CLDN1	0.00163825	1.68995
CLDN4	0.00229721	1.46795
CLDN6	0.0010929	1.09247
CLDN9	0.00170961	1.6708
CLEC2L	0.00068471	2.52513
CLIP4	0.00126684	1.1961
CLN6	0.00140384	0.581931
CLN8	0.000435522	0.673833
CLOCK	0.000374967	0.733545
CLSTN2	0.000295556	0.746132
CLTCL1	0.000967486	0.591802
CMBL	0.00722972	1.18639
CMTM4	0.00214151	0.912198
CMTR2	0.000888388	0.592708
CNGB1	0.000546098	1.34092
CNKSR2	0.000862894	0.572328
CNKSR3	0.0020913	0.815021
CNN1	0.00410949	1.33928
CNNM1	0.00272114	0.688253
CNTF	0.000930828	2.01189
CNTNAP2	0.000286309	0.548269
CNTNAP5	0.000333127	1.00815
COBLL1	0.00141491	1.30169
COCH	0.00609669	0.693002
COL11A1	0.000330398	1.88518
COL16A1	0.00142043	9.61382
COL18A1	0.00638041	0.504465
COL1A1	0.000527996	11.6851
COL1A2	0.000559726	3.89166
COL27A1	0.000387933	3.71326
COL2A1	0.000569754	11.3767
COL3A1	0.00141962	4.42206
COL4A1	0.00077329	0.760084
COL4A5	0.000794085	10.2645
COL4A6	0.00355706	9.89724
COL5A1	0.00239827	2.48532
COL5A2	0.000362307	1.50348
COL9A1	0.00358887	8.89884
COL9A2	0.000322267	3.01781
COL9A3	0.000409538	2.44459
COLEC12	0.000388728	3.0981
COLGALT2	0.00204453	0.984605
CORO2A	0.000643363	0.5579
CORT	0.00556007	2.78857
CPD	0.000330398	0.695416
CPEB3	0.000363792	0.776165
CPLX2	0.000329844	0.584045
CPNE4	0.00058493	0.912462
CPNE5	0.00181532	0.724098
CPNE7	0.000925604	0.667026
CPNE8	0.000881571	1.82129
CPNE9	0.00132661	1.11034
CPVL	0.00139992	0.890412
CPXM2	0.000948916	2.0985
CRB2	0.000309189	3.33678
CREBRF	0.000561944	0.548504
CREG2	0.00351694	0.561576
CRHR2	0.000632102	2.06938
CRIPT	0.00266562	0.532685
CRLF1	0.00160994	0.865036
CRNDE	0.00458004	0.905996
CRTAC1	0.000286309	1.7261
CRYM	0.00825712	1.52562
CSMD2	0.00283395	1.29966
CSMD3	0.00265568	0.637329
CSPG4	0.00362048	1.02566
CSPG5	0.000972323	0.783146
CSRNP1	0.006654	0.697888
CSRP1	0.000384543	1.47026
CTC-338M12.4	0.00435544	0.751546
CTGF	0.00176225	2.19761
CTHRC1	0.000908299	2.64039
CTNNA3	0.000868087	1.07802
CTNNAL1	0.0022366	0.723775
CTPS2	0.000728104	1.09406
CTSH	0.0011748	1.73464
CTSO	0.000794085	0.810938
CXADR	0.000286309	0.646246
CXCL12	0.00420582	8.00098
CXCL5	0.00048494	3.06105
CXorf38	0.00363495	1.54209
CXorf57	0.00042882	0.883893
CYB561	0.00132745	0.849615
CYB5R2	0.00394882	1.88405
CYBB	0.000480251	4.88961
CYFIP2	0.000303442	0.644626
CYP1A1	0.00172549	8.5517
CYP27A1	0.00468502	1.40929
CYP2S1	0.00207835	0.83364
CYP2W1	0.00867351	1.06226
CYP46A1	0.000637423	0.841373
CYP7B1	0.000566973	3.37627
CYR61	0.00839594	7.79535
DACT2	0.00038259	2.16714
DCAF17	0.00448284	0.733125
DCHS2	0.000987967	0.93916
DCLK1	0.000309189	0.512672
DCTN1-AS1	0.00972537	1.39922
DCUN1D3	0.000401186	0.898778
DCX	0.000286309	1.27263
DDAH1	0.000286309	1.48048
DDB2	0.00122867	1.0069
DDC	0.00349659	1.19602
DDR2	0.000286309	4.00449
DDX58	0.00204089	1.10484
DENND4A	0.000421111	0.672107
DEPDC1	0.000904246	3.25897
DEPDC1B	0.000757662	1.62928
DESI2	0.00042249	0.611527
DGKD	0.000345854	0.575504
DGKK	0.000434635	1.05206
DHFRL1	0.00189903	0.77911
DHRS7B	0.000500787	1.01057
DHX57	0.000349009	0.545102
DIAPH2	0.000325447	1.68143
DIAPH3	0.00710324	9.09102
DIO3	0.00131234	1.23515
DIRAS2	0.000295556	2.45836
DIRC3	0.00234993	8.3596
DIS3L	0.000483886	0.625122
DKK2	0.000286309	4.38967
DKK3	0.00431556	1.02485
DLGAP1-AS2	0.000537083	2.53794
DLGAP2	0.000330398	2.38396
DLGAP5	0.000832786	10.0671
DMD	0.0010747	2.08204
DNAH10	0.00238849	0.871806
DNAH10OS	0.000566973	0.67147
DNAH12	0.000476431	3.36329
DNAH2	0.00241593	0.868535
DNAJC15	0.000498079	3.01175
DNAJC16	0.000902229	0.549803
DNAJC18	0.00038259	0.589741
DNAJC22	0.00133932	0.792983
DNAJC27-AS1	0.00249086	0.750787
DNAJC3	0.000286309	1.40762
DNAJC3-AS1	0.00454192	0.658484
DNM3	0.00326295	0.631602
DNMBP	0.001256	0.522358
DNMT3A	0.000401555	0.581426
DNMT3B	0.00753832	0.903749
DOC2B	0.000330345	2.38575
DOCK9	0.00056905	1.74964
DPY19L2P2	0.00185807	1.40904
DPY19L2P4	0.00234526	1.05621
DSC2	0.000706593	0.700822
DSCC1	0.00151407	1.52051
DSG2	0.000345854	1.15282
DSP	0.000387881	1.1469
DSTYK	0.000848547	0.589414
DTL	0.00115188	3.10943
DTNA	0.00143059	0.998649
DTX1	0.000330398	0.621574
DUOX1	0.00245297	1.05776
DUSP15	0.000383403	1.34508
DUSP2	0.000925604	1.76668
DUSP5	0.00150717	0.801971
DYDC2	0.000689124	2.51496
DYM	0.00133856	1.02137
DYRK3	0.0028139	1.15604
DZIP1	0.000612476	0.558566
E2F1	0.000698654	0.961223
E2F7	0.000842769	2.74841
ECE1	0.000656162	0.689551
ECEL1	0.000320228	1.45847
ECT2L	0.00683847	1.16383
EDN3	0.00240668	7.55555
EEA1	0.000500667	0.608232
EFCAB14	0.000652821	0.565715
EGFLAM	0.00448765	1.02988
EGLN3	0.00566602	1.76565
EGR1	0.00177231	0.670114
EHD4	0.00147555	0.514188
EIF1AX	0.000407711	0.508681
EIF2AK2	0.000389458	0.620754
EIF2S3	0.000286309	1.12383
EIF4EBP2	0.000286309	0.739616
EIF5B	0.000362605	0.600956
ELK4	0.000533581	0.742536
ELL	0.00457092	0.69468
ELL2	0.00382602	0.543095
ELOVL7	0.00210662	0.97441
EMID1	0.00148743	1.20658
EML5	0.00151774	0.596603
EML6	0.00784896	0.866591
EMX2	0.00127135	1.30671
EMX2OS	0.000636789	0.997883
ENOX1	0.00053111	0.715799
ENPP2	0.00618584	0.561715
ENTPD1	0.000334288	0.960879
ENTPD7	0.000422374	1.15027
EOMES	0.00107954	4.12856
EP400NL	0.00528025	0.966466
EPB41L4A-AS1	0.00174883	0.624985
EPB42	0.00630822	0.606582
EPCAM	0.000330398	1.97187
EPG5	0.000313997	0.818308
EPHA10	0.000314547	1.00456
EPHA2	0.00223724	3.20536
EPHA4	0.00143555	0.636804
EPHA7	0.0012663	0.570019
EPHA8	0.000461261	2.74013
EPHB2	0.000292574	0.671745
EPHB3	0.00042249	1.42122
EPHB4	0.000397111	3.05752
EPHX4	0.00108581	3.56283
EPPK1	0.000291831	3.04908
EPS8L2	0.0028139	2.8098
ERBB4	0.00960348	2.42801
ERC1	0.000384543	0.623004
ERCC4	0.000779852	0.547798
ERCC6L2	0.000424987	0.628718
ERN1	0.00605352	0.576525
ERN2	0.00706256	1.3926
ERO1LB	0.000499328	0.843131
ERVK13-1	0.00916166	0.530494
ESCO1	0.000617336	0.549093
ESPL1	0.00100132	9.47416
ESPNL	0.00238952	8.04808
ESR1	0.000691996	1.42879
ESRG	0.00130768	9.27069
ESRP1	0.00386629	8.32179
ESRRG	0.00030813	1.55752
ETNK2	0.00281633	1.20169
ETV3	0.000469434	0.869476
ETV3L	0.00142321	1.23996
ETV4	0.000295556	1.50699
ETV6	0.000394812	0.931694
EVX1	0.000350789	1.36102
EVX2	0.000490495	0.79097
EXO1	0.000832422	4.09387
EXOSC6	0.000437465	0.688343
EXPH5	0.000338378	3.77201
EYA1	0.000306444	0.717764
F12	0.00321494	0.816487
F2RL2	0.000528644	0.994458
F7	0.0068472	1.71816
F8	0.00042882	1.08787
FAAH	0.000961277	1.75258
FABP3	0.000643363	1.24766
FABP6	0.00135	0.505709
FABP7	0.000580333	3.31387
FAM101B	0.000652406	0.903309
FAM102A	0.00502916	0.592443
FAM105B	0.00122612	0.527271
FAM110D	0.00123436	1.44787
FAM126B	0.0034252	0.728255
FAM129A	0.00040777	2.01258
FAM129C	0.00217018	1.19996
FAM131C	0.00189229	1.73919
FAM133A	0.00042882	1.79685
FAM134B	0.00194897	0.527531
FAM151B	0.00111188	2.31078
FAM154B	0.00302291	2.49259
FAM160A1	0.00496501	2.93742
FAM162B	0.00124322	1.79632
FAM163A	0.000286309	2.09407
FAM169A	0.000349009	0.644704
FAM171B	0.000286309	0.860331
FAM174B	0.00183245	0.745529
FAM184B	0.00462509	1.34504
FAM196B	0.00198425	8.07109
FAM199X	0.000286309	1.18846
FAM20A	0.00855218	1.16625
FAM210A	0.00668177	1.21598
FAM217B	0.000286309	3.20814
FAM222A	0.000606227	0.579549
FAM26E	0.00134715	1.69041
FAM46A	0.000971873	1.53779
FAM46B	0.00255663	1.38442
FAM53B	0.000738305	0.559296
FAM57A	0.00363763	1.37936
FAM64A	0.000424016	4.39661
FAM66A	0.00605553	1.05584
FAM66C	0.00623921	1.58331
FAM66D	0.00370372	2.07168
FAM72B	0.00982952	0.859353
FAM72D	0.00585359	1.00145
FAM83G	0.000530428	2.0255
FAM84A	0.000814929	0.550123
FAM86B2	0.00538598	1.26393
FAM86B3P	0.000392613	1.87397
FAM86GP	0.00484318	1.57712
FAM90A1	0.00737501	1.49514
FAM92A1	0.00155569	0.646401
FANCD2	0.000569754	1.33872
FANCI	0.000430086	1.33359
FAT1	0.000286309	2.08674
FAT2	0.00645439	1.01081
FAXC	0.00473432	0.581652
FBL	0.000869926	0.748567
FBLIM1	0.00802411	1.16452
FBLN1	0.000299955	1.19278
FBLN2	0.00100106	2.47645
FBN1	0.0013901	2.3013
FBN2	0.00321948	7.63209
FBN3	0.000878699	0.626612
FBXL18	0.000374282	0.852376
FBXL20	0.00145173	0.847577
FBXL22	0.00059139	2.80382
FBXO16	0.00270245	0.774306
FBXO25	0.000664164	0.86497
FBXO27	0.00133856	2.23856
FBXO28	0.00218488	0.508398
FBXO30	0.000356578	0.590091
FBXO36	0.00319376	0.647107
FBXO41	0.000299955	0.807097
FBXO48	0.00110234	1.13083
FBXO5	0.00511499	0.50304
FCRLB	0.00317169	1.70251
FDXACB1	0.00826981	0.728498
FEM1C	0.000469434	0.577984
FERMT1	0.00805847	2.30769
FEZF1	0.000643363	0.734038
FGD3	0.00363225	2.09125
FGF12	0.00204988	0.666214
FGF14	0.000286309	1.63432
FGF22	0.00393938	1.28096
FGFR3	0.0018451	2.34929
FGFR4	0.00169611	1.39918
FGFRL1	0.000838772	1.64424
FICD	0.000440381	1.54321
FILIP1	0.000680861	1.07361
FITM2	0.000458685	0.720388
FKBP11	0.00229035	0.61238
FKBP5	0.000334288	1.10621
FLNA	0.000334288	0.675779
FLRT1	0.00159395	0.870966
FLT1	0.00173152	1.46035
FLVCR1-AS1	0.00648981	0.649908
FN1	0.000490495	1.34504
FNBP1P1	0.00091116	1.58132
FNIP1	0.000338378	0.888905
FNIP2	0.000345854	0.521696
FOS	0.00162148	0.742739
FOXC1	0.000291831	3.15733
FOXK1	0.000286309	1.26913
FOXM1	0.000435522	4.05359
FOXO1	0.000432133	2.10884
FOXO3B	0.000990619	0.852314
FOXP1	0.000291831	0.921983
FPGT	0.00173907	0.601932
FRAS1	0.00040777	1.21305
FREM2	0.000324193	5.56498
FRMD6	0.0059799	0.531835
FRMPD4	0.00143136	0.654104
FRRS1L	0.000291831	1.01562
FRY	0.00030813	0.59667
FSCN2	0.00206459	2.24068
FSD1L	0.000636789	0.687994
FST	0.00217896	8.18086
FSTL1	0.000694221	0.514878
FSTL5	0.00032594	1.50483
FUCA1	0.000407472	0.73884
FUCA2	0.000643295	0.885289
FUT1	0.00109042	1.71877
FUT10	0.00842813	0.963046
FUT4	0.00108419	0.520265
FUT9	0.000333127	2.24503
FXYD2	0.00266829	2.23428
FZD10	0.000724014	2.27923
FZD2	0.000295556	4.66642
FZD3	0.000302114	0.659554
FZD4	0.00695536	1.37425
FZD5	0.000397111	2.91114
FZD9	0.00127583	1.14897
GABPB2	0.00110678	0.782577
GABRA1	0.00149091	1.70038
GABRA2	0.000315503	2.57553
GABRA3	0.000314547	0.83257
GABRB2	0.00167652	1.89139
GABRB3	0.000626088	0.739581
GABRG2	0.000397111	1.88833
GABRQ	0.00284355	1.08663
GABRR1	0.000286309	2.54401
GAD2	0.00475596	1.7369
GADD45B	0.00228257	2.9885
GAL	0.00106699	1.23077
GALK2	0.00667145	0.589504
GALNT9	0.000478109	0.76136
GAN	0.000291831	1.25334
GAREM	0.000286309	1.67851
GARNL3	0.00381435	0.757721
GAS2L2	0.000637436	2.26224
GAS7	0.00375981	1.49226
GATSL2	0.000637474	0.847448
GCK	0.000371519	1.07523
GCLM	0.00102071	0.913641
GDAP2	0.00116693	0.690243
GDF6	0.00043593	1.29734
GDNF	0.00502575	0.979585
GDPGP1	0.00605768	0.709758
GFOD1	0.000286309	1.19295
GINS1	0.00152632	0.573829
GJA1	0.000286309	5.07654
GJA9	0.00057215	2.99159
GLB1L3	0.000355974	0.978628
GLG1	0.000396739	0.581527
GLI3	0.000524363	2.35434
GLIPR1	0.0029266	1.47229
GLRB	0.00338635	0.574541
GLS2	0.000716556	1.45317
GLT1D1	0.000291831	1.28149
GMPS	0.000401186	0.50575
GNAL	0.000286309	0.780222
GNAQP1	0.00238838	1.45991
GNB5	0.00040777	0.64897
GNG12	0.00116719	0.859041
GNG13	0.00941789	0.935761
GNG4	0.00030813	0.718305
GNL3L	0.000400951	0.903417
GNMT	0.00239103	1.46206
GNPNAT1	0.000749763	0.603431
GOLGA3	0.000286309	0.743517
GOSR2	0.00242874	0.570363
GP1BA	0.0060062	0.540098
GPATCH2	0.00032594	0.99634
GPATCH2L	0.000452539	0.871539
GPC3	0.000286309	3.87572
GPC4	0.000401186	2.55359
GPD2	0.00106488	0.662527
GPI	0.00041484	0.725526
GPLD1	0.000292574	1.62027
GPR114	0.00240668	7.55555
GPR12	0.000728104	5.75328
GPR124	0.00223982	1.32058
GPR137B	0.00242045	0.964997
GPR139	0.000350955	2.12574
GPR143	0.00373566	1.78087
GPR146	0.0011468	0.880643
GPR149	0.00135524	2.38491
GPR176	0.00251326	0.791812
GPR180	0.000667899	0.706024
GPR19	0.00150962	0.667464
GPR21	0.00184553	1.69759
GPR22	0.00108991	0.563067
GPR26	0.0003599	2.0854
GPR37	0.00220445	0.686276
GPR50	0.00032594	2.87079
GPR64	0.000668805	0.981722
GPR68	0.00076378	2.15943
GPR83	0.000559726	1.94095
GPR98	0.000859074	0.765975
GPT	0.00667145	0.880157
GPX3	0.000413241	0.996577
GRAMD1B	0.00690773	0.718382
GRAMD2	0.000809577	2.65956
GRB2	0.000286309	1.32587
GREB1L	0.000286309	0.910886
GREM1	0.00122612	8.94933
GRIA1	0.000486755	3.7778
GRIA2	0.00032594	0.887925
GRIA3	0.00200483	0.607448
GRID1	0.00257235	0.822426
GRID2	0.000580333	1.8607
GRIK4	0.00384975	1.13321
GRIN2B	0.00260535	7.95226
GRIP2	0.00163193	2.70047
GRM1	0.00230512	0.766409
GRM3	0.00040777	0.918573
GRM5	0.00141054	8.61568
GRM7	0.000763304	0.873456
GRPR	0.00215398	8.22256
GSAP	0.00249086	2.1569
GSG2	0.00957513	0.661405
GSN	0.00169145	0.561061
GSTM3	0.00322622	0.734965
GTDC1	0.00188415	0.866115
GTF2H5	0.000333127	0.88683
GTSE1	0.00223635	1.65477
GUCY1A2	0.000286309	1.24209
GXYLT1	0.000388728	1.01798
GXYLT2	0.00561769	0.904738
H2AFJ	0.000387881	1.44801
H6PD	0.00274832	0.813871
HACL1	0.00438523	0.548156
HAP1	0.00356751	1.78709
HAPLN1	0.000597957	1.49796
HAPLN3	0.000547841	2.10202
HCFC2	0.0011903	0.72988
HCG11	0.000421974	0.677653
HCRTR2	0.000477304	3.39216
HEATR1	0.000643295	0.649242
HEATR4	0.00147772	2.27003
HEATR5A	0.000925604	0.667401
HECW2	0.000526679	0.523366
HELB	0.00118591	1.15302
HELLS	0.000838811	0.795925
HENMT1	0.000636789	1.42109
HES1	0.00361378	1.28714
HEY1	0.000509452	0.990941
HEYL	0.00211496	7.79538
HHIPL1	0.00133932	1.00989
HIC1	0.00434923	0.80808
HIF3A	0.000820806	0.766954
HIPK2	0.000356578	0.81013
HIST1H1C	0.000528644	2.83171
HIST1H2AC	0.00226264	0.966133
HIST1H2AE	0.000789666	1.95585
HIST1H2BK	0.000739726	1.28724
HIVEP2	0.000418948	0.509783
HK2	0.00464278	1.67453
HLCS	0.000559726	0.762657
HMBOX1	0.00453981	1.05854
HMCN2	0.000388728	1.05035
HMGA2	0.000295556	2.37764
HMGCLL1	0.000466086	0.642874
HMMR	0.000851343	0.998176
HNRNPH2	0.000286309	4.73983
HOMER1	0.000481175	0.50989
HOMER2	0.000384543	1.21986
HOOK1	0.000401836	1.89532
HOOK3	0.000455419	1.50524
HPCAL4	0.000286309	3.7128
HPS1	0.000688775	0.837973
HPS3	0.00136417	0.572222
HPSE	0.000643363	2.59188
HS3ST1	0.00128928	1.13536
HS3ST3B1	0.000286309	1.76068
HS3ST4	0.00072379	0.781447
HS6ST3	0.000388728	2.59054
HSD17B12	0.00305888	0.663179
HSD17B14	0.00154056	8.53527
HSD3BP5	0.00457092	0.828397
HSPD1P10	0.00308649	2.01718
HSPG2	0.00109331	2.13079
HTR3B	0.00319967	0.671109
HTR5A	0.00394409	1.58992
HTRA1	0.000434768	1.54481
HUS1	0.00561965	0.639381
HYAL1	0.00211467	1.64512
HYDIN	0.0013231	1.00939
HYLS1	0.00467044	0.595628
ICAM3	0.000987967	0.828712
IDE	0.000814631	0.528265
IDNK	0.00146787	0.894182
IDS	0.000430086	0.53171
IDUA	0.00939865	0.805074
IFI16	0.00040025	2.42617
IFITM2	0.00204065	2.8038
IFNLR1	0.00225511	1.26498
IGF1R	0.000506779	0.672686
IGF2	0.00040777	3.15497
IGFALS	0.00383448	1.22606
IGFBP2	0.00072716	0.945009
IGFBP3	0.00040777	2.95552
IGFBP4	0.000497392	1.33284
IGFBP5	0.000947221	6.00511
IGLON5	0.000345854	0.602398
IGSF1	0.000393151	1.03904
IGSF21	0.000334288	0.942862
IL13RA1	0.00520504	0.592474
IL1RAP	0.00621678	0.54288
IL1RAPL1	0.00030813	4.94016
IL27RA	0.00288433	1.07957
IL6ST	0.00326179	0.543088
ILDR2	0.000330398	2.45324
IMPA2	0.000754787	1.99092
IMPAD1	0.000286309	0.673481
INADL	0.00114022	1.15852
INCENP	0.00071595	0.522468
INE1	0.00630335	0.619973
INF2	0.0019039	0.84632
INHBA-AS1	0.00240668	7.55555
INO80D	0.000286309	1.14824
INPP4A	0.0003599	0.590015
INPP5F	0.000286309	0.709148
INSM2	0.000783924	1.25459
IPCEF1	0.000969888	0.699524
IPMK	0.000526679	0.796864
IPO5	0.0003599	0.532525
IQGAP2	0.000695862	0.966083
IQGAP3	0.00207235	9.3099
IRAK1	0.000630126	0.893518
IRAK3	0.000667899	1.5069
IRF2BPL	0.000770715	0.52781
IRF4	0.00262755	7.5878
IRGQ	0.00167134	0.645804
IRX4	0.00165501	2.22665
IRX5	0.00043017	0.644673
IRX6	0.00542046	2.51902
ISPD	0.00729354	1.09347
ITGA1	0.000345854	3.99186
ITGA5	0.000397111	3.86028
ITGA6	0.000477288	1.74693
ITGA9	0.000347943	1.18863
ITGAV	0.00055224	0.701114
ITGB5	0.00360853	3.04557
ITGB8	0.00166643	0.993868
ITGBL1	0.00040777	2.36544
ITPK1	0.006275	0.643357
ITPKB	0.00144956	8.55171
ITPR2	0.000827654	1.70623
ITPR3	0.00195549	2.89314
JAG1	0.00254442	0.684948
JAK2	0.000632402	0.637013
JAK3	0.000569846	2.96253
JAKMIP1	0.00173175	0.513131
JARID2	0.0039781	0.516756
JMJD7	0.00223783	2.26303
JPH1	0.00199467	0.532147
KAL1	0.000286309	2.83681
KBTBD11	0.000391626	0.691451
KBTBD6	0.000411806	0.544556
KBTBD8	0.000394847	1.10843
KCNA3	0.000550111	2.1422
KCNB1	0.000291831	0.814002
KCNC1	0.000345854	1.40806
KCNC3	0.000504053	1.24034
KCNIP1	0.000410887	0.891389
KCNJ11	0.00206348	0.502559
KCNJ14	0.0059799	0.517999
KCNJ2	0.00130578	1.10465
KCNJ3	0.000286309	2.61095
KCNJ4	0.00530436	0.675243
KCNJ5	0.000286309	4.82683
KCNJ6	0.000303442	0.977319
KCNK10	0.000291831	0.867544
KCNK12	0.00111016	0.814056
KCNK3	0.000295556	0.976542
KCNK4	0.00194714	7.95225
KCNK5	0.0003599	2.67146
KCNK9	0.000502293	3.62052
KCNQ2	0.000292134	0.684052
KCNQ4	0.00142843	0.923748
KCNQ5	0.00053111	3.17329
KCTD12	0.00894725	0.838
KDELC2	0.00299685	0.874987
KDELR2	0.000334017	0.503725
KDR	0.00097015	9.59015
KHDRBS2	0.00161218	0.930113
KIAA0101	0.000401186	3.31898
KIAA0226	0.000295556	0.950309
KIAA0513	0.000286309	1.91699
KIAA0825	0.00896749	0.545729
KIAA1024	0.000724014	0.526095
KIAA1107	0.000334288	0.91377
KIAA1109	0.000331202	0.530005
KIAA1147	0.000408278	0.884636
KIAA1161	0.00101138	0.768105
KIAA1217	0.00048494	1.9971
KIAA1239	0.00180632	1.19074
KIAA1244	0.000286309	1.42756
KIAA1324	0.00134294	0.873467
KIAA1328	0.00245174	0.585147
KIAA1462	0.00207957	2.6046
KIAA1467	0.000286309	1.15999
KIAA1549	0.00030813	0.610679
KIAA1549L	0.0003599	0.619173
KIAA1586	0.000552857	1.65527
KIAA1644	0.000286309	2.30678
KIAA1919	0.00101811	0.625845
KIAA2018	0.00030813	0.966161
KIAA2022	0.000292574	1.07603
KIF11	0.00172836	1.73622
KIF14	0.0046724	1.53973
KIF15	0.000604438	1.70522
KIF17	0.00402466	0.886999
KIF18A	0.00147585	1.56144
KIF1A	0.000286309	0.632292
KIF20A	0.000286309	5.36516
KIF20B	0.000698654	0.881927
KIF21B	0.000286309	0.948581
KIF23	0.00655567	8.72116
KIF24	0.000407711	3.02466
KIF26B	0.000286309	2.93761
KIF2C	0.00102107	10.1341
KIF3B	0.000286309	0.725694
KIF4A	0.00209836	3.55751
KIF6	0.00354917	0.637768
KIRREL	0.000286309	2.0505
KIRREL3	0.00730459	0.616885
KLF5	0.000495648	1.92476
KLF8	0.00124035	0.630881
KLHDC8A	0.00161563	0.739104
KLHL11	0.00037491	1.26063
KLHL14	0.000345141	1.38419
KLHL15	0.000286309	1.67258
KLHL26	0.0003599	2.10908
KLHL28	0.00124073	0.510712
KLHL3	0.000435522	1.49518
KLHL32	0.00211369	0.699836
KLHL34	0.00410545	0.585642
KLLN	0.0010463	0.975748
KLRAP1	0.00431256	0.840927
KMO	0.000811269	2.02241
KPNA6	0.000345854	0.541705
KRT18	0.00167737	3.48512
KRT18P48	0.000821278	1.22706
KRT18P59	0.00137672	1.52001
KRT19	0.00495656	5.99777
KRT8	0.00132745	1.67047
KRT8P46	0.00245567	1.31014
KSR2	0.000286309	1.93139
L1TD1	0.000755686	10.6516
L2HGDH	0.00235407	0.576276
LACC1	0.00171123	1.42393
LAMA1	0.000309189	1.34909
LAMB2	0.00281079	1.1268
LANCL2	0.00032594	0.562873
LANCL3	0.000286309	2.6716
LARGE	0.000286309	4.39892
LARP1B	0.000575932	0.649965
LCAT	0.00176383	1.15102
LCLAT1	0.000493423	0.799918
LCP1	0.000469434	3.27811
LDLRAD4	0.00119619	2.37702
LECT1	0.000330398	4.1274
LETM1	0.00030813	1.18164
LGALS3BP	0.000427388	0.664222
LGI3	0.00152654	1.16497
LHFPL2	0.00132745	0.875725
LHFPL3	0.000370045	1.84751
LHX1	0.000567924	1.28068
LHX2	0.000721079	0.507052
LHX5	0.000469222	1.8091
LIFR	0.000286309	0.934773
LIMCH1	0.00525827	1.56073
LIMD1	0.000458685	1.13346
LIN7C	0.000286309	1.03203
LINC00086	0.000291831	1.07967
LINC00319	0.00044835	2.15944
LINC00476	0.00162771	0.80744
LINC00537	0.00373322	0.784482
LINC00562	0.00547544	1.5442
LINC00617	0.00124655	0.720138
LINC00622	0.00244675	1.38247
LINC00632	0.00496074	1.09178
LINC00641	0.000334017	0.603292
LINC00698	0.00262755	7.5878
LINC00863	0.00665765	0.635169
LINC00884	0.000359397	3.33368
LINC00886	0.00595415	1.12907
LINC00936	0.00151459	0.634139
LINGO2	0.00128459	1.57165
LINGO3	0.000623953	1.55354
LIPG	0.00289419	1.38504
LIPT1	0.00621783	1.19826
LIPT2	0.00704574	0.939615
LIX1	0.00151915	2.40852
LMBR1	0.00750109	0.67811
LMO4	0.000332065	0.655463
LMX1B	0.00390665	1.09094
LNX2	0.0010085	0.643266
LONRF2	0.000286309	1.2275
LPAR1	0.00192424	1.36339
LPHN1	0.000476431	0.607608
LPIN2	0.000286309	1.17221
LPP	0.00036049	0.811364
LPP-AS2	0.00325837	1.20933
LPXN	0.00183987	0.947061
LRAT	0.000618127	2.33401
LRBA	0.000334288	0.75434
LRFN5	0.000388728	0.940591
LRIG2	0.000773588	0.5784
LRIG3	0.00218614	2.09859
LRP1B	0.000715767	0.52099
LRP2	0.00492402	6.55969
LRP6	0.00033555	0.621475
LRP8	0.00268875	0.950153
LRRC3	0.000599313	0.78098
LRRC32	0.00170052	2.64771
LRRC37A16P	0.000586003	0.70873
LRRC48	0.00197863	0.894029
LRRC4C	0.00770412	0.515755
LRRC58	0.000362195	1.00449
LRRC7	0.00220995	1.07543
LRRC73	0.00170775	0.869415
LRRC8B	0.000458685	0.595286
LRRN2	0.000467223	0.959179
LRRN4	0.00447049	7.65023
LRRN4CL	0.00087474	1.5033
LRRTM2	0.00189144	0.982877
LRRTM3	0.000728104	1.01865
LSM11	0.000330398	0.639085
LTB4R2	0.00269102	0.648301
LTBP1	0.000550257	1.316
LTBP2	0.0059799	1.40912
LTBP4	0.00203545	0.957826
LUZP2	0.00043017	1.84982
LYNX1	0.000731142	0.833732
LYST	0.000464655	0.660758
MAD2L1	0.00167652	1.00997
MAEL	0.00209254	7.97682
MAFA	0.000399614	2.67531
MAFG-AS1	0.0070774	0.765427
MAGOH2	0.00143459	1.28402
MAL2	0.000330398	2.0561
MAMLD1	0.00118326	2.28046
MAN1A2	0.000397111	0.773019
MAN1C1	0.00233371	1.73991
MAOA	0.000695683	1.6032
MAP1A	0.000286309	0.785019
MAP2	0.00106089	0.708573
MAP2K2	0.00566147	0.540211
MAP3K5	0.00513696	2.23432
MAP9	0.000545859	0.618611
MAPK13	0.00671281	1.35807
MARVELD2	0.00952928	3.0466
MAST3	0.000746144	0.760358
MAST4	0.000508513	0.557994
MATN2	0.0038598	1.22594
MATN3	0.000814929	1.22609
MAVS	0.000705608	1.35857
MBOAT1	0.00189903	8.00096
MCAM	0.000968417	2.08979
MCHR1	0.000450004	2.0102
MCM10	0.0037927	8.51861
MCM2	0.00195356	0.531086
MCM8	0.00167817	0.933177
MCTP1	0.00402896	0.751741
MDFIC	0.00175498	2.22004
MDGA2	0.000548563	2.61046
MDM2	0.00579114	0.853646
MDN1	0.000349009	0.632318
ME1	0.000632468	0.899391
ME3	0.000469434	1.74288
MECOM	0.00184884	8.69182
MECP2	0.000295556	0.794133
MED12L	0.00108605	1.09994
MEGF10	0.00871397	0.987616
MEGF6	0.000380102	1.58896
MEI4	0.000350688	2.43318
MELK	0.00700161	0.846946
MEOX2	0.000388728	0.837063
MERTK	0.00328575	1.70025
MESP1	0.00224214	7.68044
MET	0.000359397	0.938285
METRNL	0.000952364	0.706252
METTL1	0.00365513	0.770333
METTL8	0.000943871	1.2232
MFI2	0.000286309	1.22829
MFSD2A	0.00755968	2.14213
MGA	0.000346054	0.617094
MGAT4A	0.000291831	0.731084
MGLL	0.00269429	1.56509
MICAL2	0.000408278	1.9821
MID2	0.000286309	1.69798
MIEF2	0.00584205	1.31573
MIR3186	0.00657737	1.10733
MIR3648	0.00458004	1.00429
MIR600HG	0.000407472	0.584599
MIS18A	0.00405131	0.63699
MKI67	0.000495152	11.9881
MKNK1-AS1	0.00155885	1.79756
MKNK2	0.000286309	1.45215
MLH3	0.000686093	0.559156
MLLT3	0.000625078	0.585202
MMAA	0.00173152	0.710091
MME	0.00135186	8.7066
MMP16	0.000286309	0.776576
MMP17	0.00820526	0.872
MMP24	0.00036701	0.524254
MMS22L	0.00142043	0.780817
MN1	0.000286309	0.961269
MOB3B	0.000520621	0.656775
MOV10	0.00555909	1.33587
MPP1	0.00138382	1.02662
MPPED1	0.00226314	2.42755
MPZL3	0.00954096	0.601549
MRC2	0.0027083	2.89389
MRE11A	0.00102842	0.608444
MRPS30	0.000391626	0.657637
MSI2	0.00328649	0.612737
MSX1	0.000943871	1.72411
MT-ATP6	0.000286309	1.77405
MT-ND5	0.00048494	0.638291
MT-RNR1	0.000286309	1.30646
MT-RNR2	0.000286309	1.22522
MT-TP	0.00352602	0.667771
MT-TV	0.00214655	1.26386
MTF1	0.000500667	0.682718
MTL5	0.000864203	1.62126
MTMR7	0.000415781	0.518992
MTMR9LP	0.00311663	1.72519
MTND5P1	0.00070332	1.1892
MTND6P21	0.00760924	1.09103
MTSS1	0.00360802	0.562148
MTUS1	0.001088	1.12574
MTUS2	0.00356971	0.588005
MUM1L1	0.00120639	0.747138
MX2	0.000927521	9.85818
MXRA5	0.00154304	10.2444
MYB	0.00323077	0.90997
MYBL1	0.00107232	1.99481
MYBL2	0.000286309	4.29028
MYH14	0.00191279	8.37817
MYL9	0.00307757	6.51762
MYO10	0.00144965	0.5085
MYO16	0.000646419	0.656495
MYO1D	0.00169034	0.508178
MYO1E	0.00184181	1.64969
MYO5A	0.000334288	0.545207
MYO5B	0.000840119	2.47119
MYO5C	0.00996718	1.38007
MYOCD	0.00109042	2.55203
MYOF	0.00678765	8.88585
MYOM1	0.00365513	0.528644
MYT1L	0.00285499	0.59138
N4BP2L1	0.000974525	1.34067
N4BP3	0.000362677	0.839922
NAA60	0.00418402	1.39209
NACC2	0.000780895	2.10377
NALCN	0.000509948	1.39541
NANP	0.000957681	1.04193
NAPEPLD	0.00262635	0.501413
NAPSA	0.00170215	1.14084
NAT16	0.000391626	1.62133
NAT8L	0.0056824	0.825361
NAV3	0.00267443	0.703905
NBPF10	0.00359409	0.950609
NCAPH	0.00239025	1.42807
NCEH1	0.00283653	0.571507
NCOA4	0.0003599	0.557386
NCOR2	0.0014614	0.55119
NCR3LG1	0.000345854	2.0716
NDC80	0.00186879	1.61471
NDUFB4	0.00394746	0.509884
NEB	0.0057176	4.59739
NEBL	0.00032594	0.900765
NECAB1	0.00387053	1.08634
NEDD9	0.00133856	8.73568
NEFL	0.000286309	0.761292
NEGR1	0.000628222	0.508079
NEK6	0.000923878	0.764546
NELL1	0.00173152	0.929506
NEURL	0.000577872	0.942437
NEURL1B	0.000600178	0.555877
NEXN	0.00177593	3.30768
NFAM1	0.000330398	2.5633
NFATC4	0.000868392	1.65936
NFKB1	0.00196994	0.675507
NFXL1	0.000672398	0.690651
NGEF	0.000900409	2.21066
NHS	0.000291831	1.56962
NHSL1	0.000391626	1.78621
NID1	0.000837132	1.77945
NID2	0.00189556	1.44953
NIPAL2	0.0003599	2.03028
NIPSNAP3B	0.000816217	2.103
NKAIN3	0.00165112	1.10066
NKD1	0.000777338	1.31697
NKX1-1	0.00102897	1.56191
NKX1-2	0.00162595	3.17389
NKX3-1	0.000813023	2.98752
NLE1	0.000907657	0.628317
NLGN3	0.000347943	0.57393
NLGN4X	0.000761374	0.802042
NLGN4Y	0.000856059	1.03542
NMB	0.00459294	1.07838
NOC3L	0.00930417	0.595136
NOL9	0.000402079	0.944732
NOP16	0.00260575	0.551009
NOS1	0.000397111	3.01932
NOTCH1	0.00260535	2.31548
NOTCH2	0.00048494	2.44774
NOTCH3	0.00181532	2.76684
NOV	0.00145531	1.08477
NOVA2	0.000291831	0.542382
NPAS1	0.00519425	1.08477
NPM2	0.00332066	1.32268
NPM3	0.00318827	0.749399
NPR1	0.00316443	0.612239
NPTX1	0.000455419	0.964579
NPTXR	0.000291831	0.933615
NR2F2	0.00265348	1.54403
NR3C2	0.000727125	3.68298
NR4A2	0.0061249	1.12912
NR4A3	0.000330398	1.64332
NR5A2	0.000483378	0.515627
NRBF2P5	0.00665071	1.00136
NRIP3	0.00150807	1.54012
NRK	0.000513243	3.54637
NRSN1	0.000716556	1.31746
NRTN	0.00482542	0.95467
NRXN3	0.0056734	0.763931
NSMF	0.00040777	0.561244
NT5DC3	0.000286309	2.49855
NTN3	0.00606915	0.738563
NTRK2	0.000392613	0.994614
NUCB2	0.00314016	0.513253
NUDT16P	0.00375685	7.82272
NUDT3	0.000286309	0.567898
NUP155	0.000291831	0.829875
NUP210	0.000401836	0.523569
NUP62CL	0.0026649	1.45136
NUP93	0.000400951	0.912456
NUSAP1	0.00257365	2.06098
NXT2	0.000785731	1.22804
OGDHL	0.00223783	1.25135
OIT3	0.0019972	1.11402
OLFM3	0.000336377	0.904451
OLFML2A	0.0003599	3.27088
ONECUT1	0.000287935	1.39842
OPLAH	0.0027066	7.90184
OPN5	0.000652295	1.96083
OPRL1	0.000468381	1.0519
ORC1	0.0010004	1.59632
OSBPL10	0.00478322	0.715871
OSBPL1A	0.000566198	0.669122
OSBPL3	0.00172585	0.728958
OSTN	0.00781921	1.47756
OTP	0.000349009	2.78657
OTUD3	0.000337479	1.27952
OTUD7B	0.000345854	0.919275
OVGP1	0.00396616	0.828107
OXNAD1	0.00937058	0.510119
P2RX5	0.00952515	1.31473
P4HA2	0.00309949	0.561725
PABPC5	0.00152654	0.992092
PACRG	0.00216843	2.23013
PACSIN1	0.00328415	1.97036
PADI2	0.00438305	1.24721
PAG1	0.000286309	0.999776
PAIP2B	0.00032594	0.772495
PAK6	0.00280189	1.54761
PALB2	0.00106488	0.536671
PALD1	0.000721079	0.859048
PAMR1	0.00736103	2.6426
PANX1	0.000392613	0.563511
PAQR7	0.00111467	0.575672
PAQR9	0.00205685	0.782264
PARD6B	0.000345854	1.67048
PARVA	0.000348157	1.28006
PAX2	0.000597571	1.76086
PAXBP1-AS1	0.00227156	0.634718
PBK	0.00205685	7.84959
PCDH10	0.000286309	1.81244
PCDH11X	0.000286309	1.81497
PCDH11Y	0.00175538	2.12661
PCDH15	0.00116624	2.27285
PCDH18	0.000295556	5.04504
PCDH19	0.000286309	1.38019
PCDH7	0.000394812	1.153
PCDH9	0.000514793	0.614372
PCDHA11	0.000434768	0.880819
PCDHA2	0.00975121	0.72808
PCDHA5	0.00504753	0.691722
PCDHAC1	0.000667611	1.10465
PCDHAC2	0.000330398	1.91974
PCDHB7	0.00316629	1.15802
PCDHGA4	0.000536934	1.78525
PCGF5	0.00198458	0.974021
PCLO	0.000393809	0.784831
PCYT1B	0.000286309	1.38742
PDCD4-AS1	0.00605914	0.731537
PDE10A	0.000388728	0.805332
PDE11A	0.00354583	1.22874
PDE1B	0.00468126	1.52185
PDE1C	0.000594523	0.650263
PDE2A	0.000393809	1.66807
PDE8B	0.00199467	0.546741
PDGFA	0.000478109	1.5099
PDGFB	0.00201218	8.56796
PDGFRB	0.00638006	3.20265
PDK3	0.000333127	1.45505
PDLIM1	0.000515915	1.44225
PDLIM2	0.0038926	1.05393
PDPR	0.00236809	0.653862
PDYN	0.00053111	2.84042
PDZD2	0.000550141	0.796493
PDZD8	0.000397111	0.602061
PDZK1	0.00258351	1.23093
PDZRN4	0.000568027	2.79224
PEG10	0.00958739	0.652859
PELI3	0.000797525	1.29882
PER3	0.00109467	0.808352
PEX1	0.000928908	0.514935
PEX10	0.000727125	0.572633
PEX11A	0.00138278	1.15533
PFKFB1	0.00461198	2.63905
PFKP	0.000334017	0.826551
PGAP1	0.000724014	1.47779
PGM2L1	0.000286309	0.65454
PHACTR1	0.00123749	0.731342
PHC3	0.000703005	0.78728
PHKA1	0.00371776	0.512071
PHKA1P1	0.000987967	1.31372
PHKA2	0.000346492	1.06565
PHLDB2	0.00177593	3.30768
PHLPP2	0.00925403	0.869693
PHOSPHO2	0.00220227	0.746842
PIAS2	0.000411806	1.04882
PIEZO1	0.000286309	2.01717
PIF1	0.00274149	7.52256
PIGCP1	0.000752283	0.537849
PIGM	0.000700766	0.874949
PIGV	0.00163205	0.787744
PIGX	0.000342463	1.29282
PIK3C3	0.00143555	0.675446
PIK3CB	0.0014543	0.591617
PIR	0.000800639	1.03805
PKDREJ	0.00451222	0.589112
PKMYT1	0.000840739	1.75989
PKP2	0.00375866	0.999072
PLA2G12A	0.00161469	0.534741
PLA2G16	0.000904426	0.64947
PLA2G7	0.00190662	1.05924
PLBD2	0.000314547	0.614439
PLCB1	0.000330398	0.769896
PLCB2	0.000483886	1.83101
PLCH1	0.000469434	1.45778
PLCXD2	0.000388233	0.931561
PLCXD3	0.000286309	1.95759
PLD5	0.000724014	1.31535
PLD6	0.000508513	1.70925
PLEKHA1	0.00172182	0.615611
PLEKHA2	0.00126209	1.32373
PLEKHA4	0.0015183	3.11301
PLEKHD1	0.000348507	1.54525
PLEKHG4B	0.00638041	0.646454
PLEKHG5	0.000331229	0.984766
PLEKHH1	0.00042882	0.848681
PLEKHM3	0.00040025	0.788045
PLK1	0.0078633	1.72196
PLP1	0.000475517	3.8576
PLS3	0.000286309	2.36017
PLXDC1	0.00189666	1.30047
PLXDC2	0.000291831	1.3483
PLXNA1	0.000286309	0.681083
PLXNA2	0.000286309	0.745794
PLXND1	0.000457523	0.985809
PM20D2	0.0011917	0.525711
PMP22	0.00156713	0.956841
PNPLA3	0.00123304	1.02692
PNPO	0.000286309	2.8859
PODXL	0.000419172	1.64213
POLA1	0.00124655	0.736142
POLE	0.000540036	0.528095
POLH	0.000923635	0.939037
POLQ	0.0027642	1.30524
POLR1A	0.000468381	0.51552
POLR3G	0.00153776	1.16957
POMK	0.000387933	1.00856
PON2	0.00311165	0.679048
PORCN	0.00711062	0.532372
POU4F3	0.000687228	1.44396
POU5F1B	0.00102884	2.34724
PPAP2B	0.00101685	1.45981
PPAP2C	0.00108581	1.47847
PPARGC1B	0.00168631	1.4442
PPIL6	0.00454396	0.897241
PPIP5K2	0.00113678	0.615593
PPL	0.000314547	2.0898
PPM1E	0.000394847	0.651263
PPM1H	0.000821798	0.720449
PPP1R12B	0.00820166	0.526263
PPP1R26-AS1	0.00146787	0.965625
PPP1R3B	0.00157934	0.676627
PPP1R9A	0.00518777	1.03382
PPP2R5A	0.00690472	0.886205
PPP3CA	0.00120013	0.666706
PRDM14	0.000349009	1.47968
PRDM15	0.00133532	0.974744
PRDX4	0.00514066	1.03057
PREX2	0.00430799	1.80441
PRICKLE1	0.00396015	1.14704
PRICKLE2	0.000291831	0.895349
PRIMA1	0.000899388	1.48349
PRKACB	0.000347943	0.898186
PRKAR1B	0.000643363	1.03925
PRKAR2A	0.00100217	0.793629
PRKCA	0.000286309	1.64687
PRKCQ	0.00974176	2.67858
PRKXP1	0.00996819	0.73879
PRLR	0.000333127	2.28398
PROX1	0.00146046	0.576918
PROX1-AS1	0.000853747	1.01464
PRPS1	0.00121662	0.646524
PRPS2	0.00751883	0.564092
PRR11	0.00499956	2.01622
PRR18	0.00240526	1.06558
PRR19	0.00465802	0.75422
PRRG3	0.000437186	2.63573
PRSS23	0.000529801	2.14885
PRTG	0.00031827	0.829406
PRUNE2	0.00276097	1.28865
PSD4	0.00365512	1.10806
PSMD10	0.00218347	0.610272
PSMD12	0.000476431	0.516502
PSTPIP2	0.00500672	2.41242
PTBP2	0.000434768	0.516849
PTCHD1	0.00203068	0.558356
PTGER3	0.0003599	1.80624
PTGER4	0.00133412	1.2392
PTGFRN	0.000334288	0.662301
PTGIS	0.000336377	2.12814
PTGR1	0.000670761	0.873896
PTK6	0.00663131	0.735338
PTPN14	0.000397111	2.60351
PTPN2	0.000702161	0.710077
PTPN3	0.00210728	0.54947
PTPN4	0.000410109	0.561836
PTPN6	0.0078611	1.56003
PTPRB	0.0037607	2.68448
PTPRH	0.000583773	1.22046
PTPRJ	0.000330398	1.21064
PTPRR	0.000436919	1.23992
PTPRZ1	0.00053111	0.994882
PTRF	0.000291831	4.08041
PTTG1	0.00265568	1.71914
PURB	0.000409474	0.608099
PUS7L	0.000532237	5.85276
PVRL1	0.000286309	1.18298
PWWP2B	0.000577065	0.637913
PXMP4	0.000671988	1.18366
PYGL	0.00331217	8.6466
PYGM	0.00122612	0.520549
PYGO1	0.000435817	0.673233
QPCT	0.00145493	0.799234
RAB11FIP4	0.000286309	0.835234
RAB12	0.000585869	0.604467
RAB21	0.000854875	0.697518
RAB22A	0.000295556	0.812788
RAB30	0.000387881	0.584317
RAB3B	0.000286309	1.83076
RAB3C	0.000347943	0.527012
RAB3IP	0.000396739	0.877977
RAB40A	0.000643494	1.63307
RAB9B	0.000286309	1.09131
RABGAP1L	0.00840029	0.782939
RAD18	0.00117762	0.617702
RAD51	0.00178121	1.96721
RAD51AP1	0.00216641	1.36717
RAD54L2	0.0012264	1.04274
RAG1	0.0010463	1.35292
RALGPS1	0.000901479	0.500641
RAP1GAP	0.00220419	0.566238
RAP2C	0.000342334	0.897049
RAP2C-AS1	0.000528644	1.19554
RAPGEF4	0.0042545	0.560581
RAPGEF4-AS1	0.00450678	1.30723
RARB	0.00260535	0.821211
RASAL2	0.000391626	0.804935
RASAL2-AS1	0.00427459	0.912578
RASD2	0.00182747	8.20186
RASEF	0.00175371	0.782228
RASGEF1B	0.00259862	0.718294
RASGRF2	0.00128459	1.53495
RASGRP2	0.00133175	0.619355
RASL10A	0.00165112	1.01074
RASL10B	0.000391845	0.944533
RASL11A	0.000534706	1.85558
RASSF8	0.00304278	0.574534
RASSF8-AS1	0.000744364	1.37247
RAVER2	0.000893553	0.54777
RBBP5	0.000868205	0.586566
RBBP7	0.000856309	0.752703
RBFOX1	0.00445591	1.02181
RBM12	0.00475848	1.94984
RBM12B-AS1	0.00441573	1.10573
RBM15	0.000453573	0.775407
RBM19	0.000431316	0.590741
RBM20	0.000384543	0.862259
RBM28	0.000392613	1.11038
RBM41	0.00351486	1.69314
RBM43	0.00719124	0.73141
RBPMS2	0.000749763	0.982804
RC3H1	0.000334288	0.711727
RCAN2	0.000286309	1.13551
RCAN3	0.000288874	0.788891
RCN3	0.00656319	0.728532
RDH10	0.000710441	0.869766
RELB	0.000411806	2.60095
RELL1	0.00132176	1.36167
RELN	0.000286309	2.26478
REPS2	0.000455443	1.62355
REST	0.00988746	0.86866
RET	0.000286309	1.1824
REV3L	0.000527356	0.678802
RFPL1S	0.000334288	1.01502
RFPL2	0.0042811	1.52016
RFX2	0.00106273	2.16536
RFX7	0.000330398	1.18089
RGAG1	0.000309189	2.80189
RGL4	0.00678126	0.745628
RGN	0.00224214	1.64431
RGS2	0.00083787	0.635698
RGS22	0.000583397	3.51338
RGS7BP	0.000649329	1.25723
RGS8	0.0003599	1.39009
RGS9	0.000424987	1.62928
RHOV	0.00224214	7.68044
RILP	0.00760294	0.972423
RIMKLA	0.000286309	1.0263
RIMS1	0.00358915	0.655356
RIMS3	0.000286309	0.979085
RIMS4	0.000291831	0.622327
RLIM	0.00030813	0.532043
RMND5A	0.000286309	0.739282
RMRP	0.000612476	1.40045
RN7SL1	0.000437465	1.31287
RN7SL2	0.0004069	1.30799
RN7SL4P	0.000546098	1.31215
RNA5SP196	0.0018773	1.24704
RNASEL	0.00225403	1.28017
RNASET2	0.00394809	1.63079
RNF111	0.000676417	0.50014
RNF150	0.000291831	0.614574
RNF157	0.000380438	0.655881
RNF157-AS1	0.00917534	0.855144
RNF165	0.000534706	0.76833
RNF168	0.00036701	0.857072
RNF169	0.00369853	0.516417
RNF212	0.000626088	3.28658
RNF213	0.0097	0.660729
RNMT	0.00373665	1.97499
ROR1	0.00189645	1.15187
RORA	0.000309932	1.03062
RORB	0.00119619	1.84377
RPAP2	0.000411806	0.713594
RPH3AL	0.0054214	0.752528
RPL18AP7	0.00173747	1.51215
RPL32P3	0.00386121	0.794279
RPL5P30	0.000974611	1.21732
RPP25	0.00162148	0.547159
RPPH1	0.00615256	0.929188
RPS10-NUDT3	0.00113253	11.3106
RPS2P32	0.00109042	4.49234
RPS4XP22	0.0013991	1.76771
RPS6KA2	0.000329844	0.526193
RPS6KA6	0.00186629	0.559925
RRAGD	0.000388728	0.725114
RREB1	0.000967486	2.01151
RRM2	0.00256532	9.80433
RRP15	0.000286309	1.24915
RRP8	0.000817614	0.840221
RSG1	0.00140321	0.692466
RSPO4	0.000643295	1.25442
RTKN2	0.00225008	1.64949
RUNX1	0.000388728	2.47044
RXRG	0.000309536	0.699878
S100A6	0.00161413	0.785254
S1PR2	0.00159463	0.929028
SACS	0.000336377	0.583185
SALL1	0.00087402	1.29172
SALL4	0.00173742	0.566906
SAMD12	0.000658028	1.55822
SAMD15	0.00830742	0.824918
SAR1B	0.000853747	0.815829
SARDH	0.000981832	1.42039
SAYSD1	0.000626088	0.585236
SCAI	0.000539317	0.534626
SCAMP1	0.000972821	0.543362
SCAMP5	0.00877836	0.887696
SCG2	0.000286309	2.02232
SCML4	0.00120132	0.525777
SCN2A	0.000286309	1.32233
SCN2B	0.00140044	0.830316
SCN3A	0.000990168	0.686936
SCN4A	0.0012264	2.86862
SCRG1	0.00566644	1.66489
SDAD1P1	0.00262899	0.629462
SDC1	0.000421111	1.76613
SDC3	0.000286309	0.634571
SDC4	0.000942342	9.68264
SDK2	0.000391626	2.6076
SEC14L2	0.00166169	1.13833
SEH1L	0.00754312	0.898
SEL1L3	0.000774222	1.01493
SELENBP1	0.0093634	8.04805
SEMA3B	0.00131935	0.664334
SEMA3E	0.000286309	2.00476
SENP1	0.000753401	0.507457
SENP3-EIF4A1	0.00623504	4.98157
SERINC2	0.000755458	0.601533
SERINC5	0.000685257	1.71874
SERPINB9	0.000302114	1.43114
SERPINF1	0.00189058	1.29955
SERPINH1	0.0010463	0.648244
SERTM1	0.00114022	1.27975
SESN3	0.000345854	0.527959
SETBP1	0.000286309	1.17256
SEZ6	0.000437465	1.1843
SEZ6L	0.000728104	0.681698
SFRP1	0.000286309	2.50298
SFRP2	0.00113268	2.77612
SFXN3	0.000514622	1.82428
SFXN4	0.0009573	0.756427
SGCD	0.00138098	0.713126
SGOL1	0.00316188	1.50158
SGOL2	0.000946793	0.713118
SGPP2	0.00242741	0.910394
SGSM1	0.00422169	1.31006
SH3BGR	0.0095506	2.32455
SH3D19	0.000757778	0.67292
SH3D21	0.00220974	0.797453
SH3GL1P3	0.00957513	0.717105
SHANK1	0.000969807	0.797789
SHANK2	0.000345854	0.848973
SHB	0.00114022	0.947198
SHBG	0.000794661	2.31149
SHC3	0.000380438	1.95528
SHISA2	0.000722537	1.11048
SHISA7	0.000400951	1.07122
SHISA9	0.00048494	0.87205
SHROOM3	0.00053111	1.39006
SHROOM4	0.000691384	2.91696
SIAH3	0.000330398	1.09867
SIK1	0.000820238	0.682448
SIM1	0.000298231	0.574147
SIPA1L1	0.00126743	1.0811
SIX3	0.000546482	1.38158
SIX5	0.00297413	1.16694
SKA1	0.00154663	8.41459
SKA3	0.00157013	8.50181
SKIL	0.0004802	1.41044
SLC10A5	0.00128409	0.941987
SLC12A2	0.00030813	0.818542
SLC12A4	0.00300986	0.546392
SLC12A5	0.00425829	1.07054
SLC12A6	0.00054303	0.545029
SLC13A3	0.00253542	0.632304
SLC13A5	0.000753803	2.4191
SLC14A2	0.00434176	2.62407
SLC15A4	0.00688509	0.92921
SLC16A11	0.00324344	1.79229
SLC16A14	0.000286309	0.833982
SLC16A4	0.00525344	0.678237
SLC16A5	0.00211496	7.79538
SLC16A8	0.00441178	0.876404
SLC16A9	0.00215914	0.838684
SLC1A2	0.00102769	0.570263
SLC1A6	0.00140985	1.18292
SLC20A1	0.0003599	0.699199
SLC22A4	0.00436323	0.687929
SLC22A5	0.00327684	1.49433
SLC23A2	0.00347502	0.611795
SLC24A2	0.00233609	0.766725
SLC24A3	0.00237758	0.64486
SLC25A10	0.00179795	0.563284
SLC25A13	0.00878553	0.505681
SLC25A43	0.000336377	3.39115
SLC25A53	0.000596425	0.917652
SLC26A2	0.000391626	0.896545
SLC29A1	0.00182699	0.524988
SLC2A1-AS1	0.00369196	0.58232
SLC2A10	0.00173235	1.23691
SLC2A13	0.000374607	0.778651
SLC30A10	0.000600928	1.97986
SLC30A3	0.00393938	1.2339
SLC30A4	0.000286309	1.69417
SLC30A7	0.00032594	1.25834
SLC32A1	0.000295556	3.78584
SLC35E2	0.000617938	0.536926
SLC35F1	0.000286309	1.57686
SLC35F5	0.0013847	0.733003
SLC36A1	0.00291083	0.675678
SLC40A1	0.00159671	1.06369
SLC41A2	0.00381435	0.957988
SLC44A1	0.00072716	0.604824
SLC45A4	0.000610963	0.533044
SLC47A2	0.00890688	1.49601
SLC4A10	0.000877341	1.01393
SLC4A3	0.000286309	1.20057
SLC4A8	0.000515027	0.710932
SLC6A1	0.00204453	1.76792
SLC6A11	0.000714319	2.59551
SLC6A17	0.00180149	0.565553
SLC6A5	0.00244839	7.71005
SLC7A14	0.000391626	0.905215
SLC7A3	0.00118326	0.699413
SLC7A8	0.000345141	0.846172
SLC8A1	0.00032741	1.22569
SLC8A3	0.000613736	1.1543
SLC9A2	0.00400564	7.76751
SLC9A7	0.00165465	1.18731
SLC9A7P1	0.00143441	1.85297
SLCO2B1	0.00916166	0.746765
SLCO4A1	0.00680032	1.65411
SLFN5	0.000286309	1.29219
SLFNL1	0.00803346	1.0345
SLIT2	0.00219395	1.2295
SLIT3	0.000286309	1.62474
SLITRK3	0.00061935	5.61002
SLITRK4	0.000331229	1.98811
SLMO1	0.0045284	1.0361
SLX4	0.000636789	0.622748
SLX4IP	0.00868775	0.634131
SMAD2	0.000387472	1.57617
SMAD3	0.000400951	1.52595
SMAD7	0.00223126	0.862271
SMAD9	0.0039554	0.519525
SMARCD3	0.000970564	0.60899
SMC2	0.00447885	0.538193
SMCHD1	0.000314547	0.774384
SMCR5	0.00876603	1.0075
SMCR8	0.000855773	0.590707
SMIM5	0.00430887	1.11592
SMKR1	0.00192267	0.670855
SMO	0.00132745	1.02176
SMOC2	0.000813023	3.21719
SMTNL1	0.0024538	0.609398
SMYD4	0.00157686	0.601393
SNAI3	0.00102552	1.14367
SNED1	0.000859074	1.30104
SNORA40	0.00473912	1.36551
SNORD116-20	0.000862894	0.82941
SNRPD1	0.000771711	0.728698
SNRPGP4	0.00764213	1.01508
SNTB1	0.00599379	8.09369
SNX30	0.000330398	0.577419
SOAT1	0.000483886	1.21101
SOCS7	0.000739377	0.76249
SOGA1	0.000286309	0.601418
SOGA2	0.000498459	0.637702
SOHLH2	0.00189784	0.765973
SORCS1	0.000469434	2.73913
SORL1	0.000333127	1.39489
SOWAHA	0.00119843	3.45438
SOX11	0.000286309	0.853018
SOX21	0.00349349	8.6157
SOX3	0.00159856	1.92006
SOX9	0.000391626	2.88866
SP6	0.00145501	0.806431
SPAG1	0.00136063	1.66591
SPATA20	0.00760646	0.75639
SPATA25	0.00526453	1.16303
SPATA5	0.000401555	0.994177
SPECC1	0.00194549	0.640608
SPIN3	0.00109467	0.551538
SPINK5	0.00526896	5.80683
SPINT1	0.00829751	2.49372
SPINT2	0.000541758	0.90532
SPIRE1	0.0003599	0.696804
SPOCK1	0.000286309	0.975559
SPON1	0.000797525	1.784
SPPL2A	0.000391845	1.1083
SPRED1	0.000286309	1.03804
SPRED3	0.000809577	0.747909
SPRY3	0.00141478	0.697858
SPTB	0.000424016	1.24045
SPTBN2	0.000286309	0.6286
SPTBN5	0.00257697	0.921746
SRBD1	0.000391626	0.734928
SRGAP1	0.000722537	1.23247
SRPK1	0.00846449	0.681745
SRRM2-AS1	0.00281758	0.948348
SRRM4	0.00032594	0.512167
SSH3	0.000836454	1.46345
SSSCA1-AS1	0.00273327	1.40661
ST3GAL4	0.00143121	1.46417
ST6GAL2	0.000286309	1.599
ST8SIA1	0.00707547	0.669432
ST8SIA4	0.000286309	1.75113
ST8SIA5	0.00145284	1.62636
STAG3	0.000785464	0.506649
STAG3L4	0.00175442	0.692425
STC1	0.000769863	1.19365
STEAP2	0.00777972	0.82937
STEAP3	0.00277791	0.96154
STIL	0.00146787	1.85699
STK17B	0.00122612	1.78628
STK32B	0.000522315	1.18249
STK35	0.000395621	0.690965
STOML3	0.0015204	8.45011
STON2	0.000330398	1.31989
STOX1	0.000873264	1.00558
STOX2	0.000381398	0.541944
STRA6	0.000509948	2.54582
STRBP	0.00600402	0.516387
STRN3	0.000388728	1.11056
STX16-NPEPL1	0.00919405	1.05628
STXBP4	0.000643363	0.97359
STYK1	0.00526401	1.82313
SUCLG2	0.00758709	0.700107
SULF1	0.00170961	2.3829
SULF2	0.00142585	0.986084
SUSD1	0.00145738	0.860458
SUSD5	0.0010516	0.589946
SV2B	0.00913703	0.938189
SV2C	0.000286309	2.53184
SVEP1	0.000972323	0.85507
SVOPL	0.00285499	1.33102
SWAP70	0.000749763	0.68786
SYAP1	0.000363792	0.815617
SYCE2	0.00365512	1.16218
SYDE2	0.00451963	1.97693
SYN3	0.000424016	0.701299
SYNDIG1L	0.00217896	7.73906
SYNE3	0.00334035	7.61934
SYNJ2	0.000529547	2.66366
SYNM	0.000295556	1.18658
SYT12	0.00555318	0.799752
SYT13	0.000286309	0.903931
SYT16	0.000333127	2.2935
SYT2	0.00151268	0.664552
SYT3	0.00293845	0.688702
SYT7	0.0014614	0.577463
SYT9	0.000853747	0.757753
TAC1	0.000583397	1.272
TACC3	0.00100106	0.832027
TACR2	0.000768078	1.50683
TAF4B	0.00203643	1.63856
TANC2	0.000286309	0.85606
TANGO6	0.000837132	0.608864
TAOK3	0.000697177	0.641508
TAPBP	0.00205074	0.992383
TAPT1-AS1	0.00280743	0.511681
TATDN2	0.000400951	0.543276
TATDN2P2	0.00042882	1.49216
TBC1D10C	0.00889053	1.03824
TBC1D16	0.00287245	0.505233
TBC1D30	0.00524297	0.52588
TBC1D8	0.00394719	0.865653
TBL1XR1	0.000343041	0.909564
TBR1	0.000597271	1.65282
TBX3	0.000388728	1.19553
TCEAL2	0.00100537	0.500366
TCEAL3	0.00053111	1.08841
TCF7L2	0.00184533	0.609264
[truncated: 330 more rows]
