# Supplementary material for: Edaravone activates the GDNF/RET neurotrophic signaling pathway and protects mRNA-induced motor neurons from iPS cells
Source: Mol Neurodegener. 2022 Jan 10;17:8. doi: 10.1186/s13024-021-00510-y (PMC8751314; doi:10.1186/s13024-021-00510-y)
Supplement: Supplementary file 3 — Additional file 3: Table S2. Down-regulated genes in control miMNs after edaravone treatment. [file 13024_2021_510_MOESM3_ESM.xlsx]

## Sheet: Down_Regulated
Gene_Symbol	FDR	Log_Fold_Change (Edaravone vs vehicle control)
A2M-AS1	0.00165499	-1.44483
A4GALT	0.000434768	-1.87153
AAMP	0.00333209	-0.715047
AARS2	0.00103002	-0.60779
ABCA1	0.000479459	-0.569159
ABCA10	0.00737178	-1.57059
ABCA17P	0.00909329	-2.24353
ABCB8	0.00276886	-0.840466
ABHD13	0.000483886	-0.509119
ABHD17A	0.00840029	-0.680428
ABT1	0.000770715	-0.661007
ACADM	0.00270895	-0.742598
ACAP3	0.00600046	-0.794042
ACD	0.0015256	-0.589585
ACOT2	0.00125114	-0.616416
ACSF2	0.00463074	-8.03061
ACSF3	0.00161413	-1.001
ACTG1P4	0.000778526	-3.68291
ACTL6A	0.00143441	-0.790365
ACTL6B	0.00152017	-0.771133
ACTR10	0.00309555	-0.755213
ACVR1	0.000931696	-0.569448
ADAM12	0.000509948	-0.539715
ADAM8	0.00666247	-1.17535
ADAMTS13	0.000864203	-0.640718
ADAMTS7	0.00043214	-0.833356
ADAMTS9	0.00053111	-1.68694
ADAMTSL3	0.00119619	-1.76761
ADAT3	0.00107928	-0.864714
ADCYAP1	0.00108627	-1.02201
ADM2	0.0013039	-1.03039
ADM5	0.00107928	-9.80697
ADNP2	0.000345374	-0.908942
ADPRHL2	0.000957027	-0.838371
ADRA1B	0.00157176	-2.9954
ADRA2A	0.000286309	-1.1333
AFAP1-AS1	0.00791157	-0.567322
AHSA1	0.00123992	-1.2737
AHSA2	0.00217657	-1.46172
AIP	0.00068964	-1.12047
AKAP10	0.00685653	-0.582114
AKAP17A	0.00287608	-0.634152
AKAP8	0.0018773	-0.534635
AKR1B1	0.00373193	-0.677053
AKR7A2	0.00380834	-0.589201
ALAD	0.000746144	-0.577947
ALDH8A1	0.00186945	-1.01337
ALDOC	0.000817614	-0.775433
ALKBH7	0.000548563	-0.650371
AMH	0.000450004	-1.1663
AMY2B	0.00127583	-0.784558
ANAPC11	0.00574392	-0.966498
ANGPTL2	0.00198458	-1.32683
ANKLE1	0.00190286	-1.02111
ANKS3	0.00172282	-0.707699
ANKZF1	0.00357128	-0.564155
ANO4	0.00301282	-0.684213
ANP32B	0.000976797	-0.593889
ANTXR2	0.000637423	-0.702148
ANXA2	0.00512586	-0.632483
APCDD1	0.000804183	-0.939277
ARAF	0.00223203	-0.523225
ARF4	0.00043195	-0.513813
ARF5	0.000287935	-0.850525
ARHGDIA	0.00186341	-0.9149
ARHGDIB	0.0081931	-0.757874
ARHGEF1	0.000318484	-1.29347
ARHGEF25	0.0003599	-0.994172
ARHGEF26	0.00188258	-1.79525
ARHGEF26-AS1	0.00652061	-2.49994
ARHGEF6	0.0058834	-0.53098
ARID5A	0.00414063	-1.11062
ARL4D	0.00177363	-0.566623
ARL6IP5	0.0003599	-0.596068
ARL6IP6	0.00179987	-0.687049
ARL8A	0.000354739	-0.508596
ARPC5L	0.00067573	-0.504895
ARPP21	0.0086444	-1.34987
ARRB2	0.00043017	-0.527344
ARRDC4	0.000365424	-0.881406
ARVCF	0.00110447	-0.527804
ARX	0.000434768	-2.85241
ASB16-AS1	0.00692791	-0.648771
ASB18	0.0012687	-0.896033
ASCL1	0.00389908	-1.76739
ASIC3	0.00577151	-1.35809
ASIC4	0.00078077	-0.937672
ATF3	0.000621448	-0.904385
ATF4	0.000286309	-1.02169
ATG4B	0.000728104	-0.913467
ATG4C	0.001896	-1.079
ATN1	0.000407835	-0.760741
ATOX1	0.00040777	-1.11143
ATP1B1	0.00032594	-0.5478
ATP1B2	0.000286309	-2.21132
ATP2A1	0.00562401	-0.716295
ATP5E	0.000331202	-1.10282
ATP5G3	0.00146046	-0.640718
ATP5H	0.0047553	-0.579602
ATP5I	0.000803891	-1.07734
ATP5J	0.00030813	-0.989616
ATP5J2	0.001088	-1.15285
ATP6AP1L	0.00477384	-0.80265
ATP6V0E1	0.00253612	-0.831647
ATP6V1B2	0.000594523	-0.50242
ATP6V1G1	0.000286309	-1.06275
ATP9B	0.000871166	-0.606407
ATPIF1	0.000689124	-0.515227
ATXN10	0.000972323	-0.527089
AUH	0.000537083	-1.03261
AURKAIP1	0.00449092	-0.552196
AXIN1	0.00777562	-0.615617
B3GAT3	0.000431085	-0.880242
B4GALNT4	0.00032594	-0.96957
B9D1	0.0054812	-0.597348
BAD	0.00133175	-0.946013
BAG3	0.000535734	-0.827913
BAMBI	0.00053111	-2.16169
BANF1	0.000400951	-0.712045
BAX	0.000486755	-1.18662
BAZ1A	0.00167022	-0.546465
BBC3	0.00038403	-2.05139
BBS7	0.00102188	-0.67209
BCAR3	0.00220419	-0.688127
BCAS2	0.00124045	-0.504473
BCCIP	0.000380148	-0.945823
BCKDHA	0.000583397	-0.917413
BCL2L2	0.000587176	-0.893164
BCL7A	0.00144965	-0.563169
BCL7B	0.00332359	-0.959071
BDNF-AS	0.00299455	-0.874895
BET1	0.00191279	-0.625018
BLMH	0.00040025	-0.567956
BLOC1S1	0.000394847	-1.42722
BLOC1S2	0.000499328	-0.52013
BLOC1S4	0.000451906	-1.16565
BMP3	0.000437124	-2.49781
BMS1P8	0.00152481	-9.57689
BNIP1	0.00163957	-1.35294
BOLA1	0.00217285	-1.73954
BOLA3	0.000521029	-1.48345
BPGM	0.00077329	-0.597939
BRE	0.000643363	-0.747188
BRF2	0.00137045	-0.785064
BRINP1	0.000407835	-1.07992
BRIX1	0.00333445	-0.580178
BRK1	0.00032594	-0.569607
BRSK1	0.000689719	-0.506564
BSDC1	0.000396726	-0.603688
BTBD1	0.000368649	-0.583479
BTBD17	0.000286309	-0.809735
BTF3	0.000350789	-0.92546
BTG1	0.0003599	-0.893526
BTG2	0.000961631	-0.665563
BTG3	0.00257364	-1.76148
BUD13	0.000777595	-0.75879
BUD31	0.00169034	-0.547437
BVES	0.00241777	-0.645967
C10orf25	0.00220235	-0.789278
C10orf76	0.000513243	-0.586531
C11orf31	0.00185863	-1.68817
C11orf65	0.00614488	-2.05333
C11orf68	0.00053111	-0.69603
C11orf84	0.000362188	-0.607878
C11orf96	0.000695224	-1.89984
C12orf44	0.00189556	-0.764171
C12orf57	0.00144099	-0.832842
C14orf142	0.00115671	-0.886183
C14orf166	0.0024149	-0.646619
C14orf80	0.00260694	-1.18987
C15orf40	0.00289718	-1.99954
C15orf65	0.000549609	-1.89528
C16orf74	0.00395955	-1.28637
C16orf80	0.000330398	-1.0346
C16orf91	0.00220692	-0.584482
C17orf58	0.00145493	-0.790226
C17orf59	0.000770419	-0.521805
C17orf62	0.00708635	-0.699727
C17orf89	0.00613483	-0.633128
C17orf96	0.00243694	-1.12441
C18orf8	0.00129605	-1.16762
C19orf53	0.0025089	-0.806831
C19orf57	0.00295304	-1.70568
C19orf60	0.00100178	-0.94657
C19orf70	0.00311663	-0.539452
C1GALT1C1	0.000586437	-0.992274
C1QL1	0.000407711	-1.36471
C1R	0.00539523	-1.01861
C1orf122	0.000336377	-1.1709
C1orf123	0.00434658	-0.675477
C1orf131	0.00242874	-0.552555
C1orf226	0.000596856	-1.07992
C1orf35	0.000826237	-0.689431
C1orf52	0.00333249	-0.518457
C1orf54	0.00574589	-0.796934
C1orf95	0.00053111	-0.813358
C20orf196	0.00406546	-1.06348
C21orf58	0.0066715	-0.81188
C21orf59	0.0014614	-0.780512
C22orf39	0.00109042	-0.540302
C2CD5	0.000623249	-0.519011
C4orf27	0.00058811	-0.706606
C4orf3	0.00181532	-0.640659
C4orf48	0.000286309	-1.27066
C5orf15	0.000476431	-0.663628
C6orf164	0.00725854	-7.70511
C6orf226	0.00103432	-0.785106
C6orf52	0.00931808	-0.808608
C7orf26	0.00122612	-0.726726
C7orf55	0.00053111	-0.7562
C8orf33	0.00147638	-0.748888
C8orf48	0.00135186	-0.950072
C8orf58	0.00286353	-1.35175
C8orf59	0.00166002	-1.00575
C9orf37	0.00130703	-0.545185
C9orf40	0.00155609	-0.801959
C9orf89	0.000842233	-1.10354
C9orf9	0.000859074	-0.794631
CA11	0.000314547	-0.734935
CAAP1	0.00413881	-0.590571
CABP1	0.00383669	-2.58661
CABP7	0.000473865	-3.53016
CACNG7	0.000286309	-1.26385
CADM1	0.000345141	-0.636463
CADM4	0.000495648	-0.606963
CALB1	0.00122719	-0.652687
CALCRL	0.000724014	-1.76712
CALM2	0.000286309	-0.871169
CALM2P3	0.00257235	-0.845332
CALML4	0.00178121	-0.8086
CAMKMT	0.00185998	-0.897261
CAMKV	0.00567988	-0.8814
CAPN10	0.000842233	-0.553693
CAPNS1	0.000900395	-0.56128
CAPZA2	0.000539317	-0.569388
CARS	0.000849023	-0.7795
CASP3	0.000349009	-1.66973
CASP6	0.0051644	-0.988608
CBFB	0.000674083	-1.02705
CBX1	0.000600928	-0.833709
CBX3	0.00113262	-0.626634
CBX4	0.0010004	-0.712185
CBX7	0.00460429	-0.617422
CBX8	0.000637423	-0.547547
CCBL1	0.0045539	-1.33802
CCDC102B	0.000548563	-1.35067
CCDC106	0.000677703	-0.927736
CCDC107	0.00373193	-0.500392
CCDC12	0.00031827	-1.64403
CCDC124	0.000481708	-0.942073
CCDC132	0.000388728	-0.982442
CCDC163P	0.00116417	-1.25452
CCDC167	0.000391626	-1.19401
CCDC17	0.000698613	-1.73682
CCDC177	0.001256	-0.786636
CCDC28B	0.00454192	-0.514827
CCDC51	0.00269541	-0.769936
CCDC59	0.00130773	-0.729075
CCDC71	0.000814874	-0.81247
CCDC94	0.000476263	-0.825138
CCM2	0.000451153	-1.16466
CCNJL	0.000446391	-0.927741
CCNL1	0.0011685	-0.724693
CCR10	0.00433375	-1.00651
CCT5	0.000345141	-0.542091
CCZ1	0.000903982	-0.561975
CD151	0.00068471	-0.56753
CD2BP2	0.000345854	-0.585207
CDC26	0.00216641	-1.06054
CDH9	0.003022	-7.67857
CDHR3	0.00777928	-1.03585
CDK14	0.00072716	-0.588154
CDK2AP1	0.000839709	-0.922878
CDK2AP2	0.00462889	-1.31432
CDK5	0.00669695	-0.706924
CDK5RAP3	0.00509166	-0.824184
CDKL3	0.006228	-0.758869
CDKN1A	0.000388728	-2.38138
CDKN1B	0.000291831	-0.833523
CDKN2AIP	0.00381977	-0.965361
CDKN2D	0.000330398	-1.09089
CDO1	0.00036701	-0.957994
CDR2	0.00107842	-0.516425
CDR2L	0.0003599	-0.671648
CEACAM1	0.00152684	-1.27934
CEBPB	0.00067593	-1.14753
CEL	0.00621121	-1.62524
CELF3	0.00054269	-0.771131
CENPV	0.00160772	-0.629004
CEP290	0.000400951	-0.66441
CEP89	0.00176442	-0.563687
CER1	0.000473868	-2.56568
CES3	0.00786529	-0.627353
CETN2	0.000512035	-0.591808
CFDP1	0.00712671	-0.517478
CFL1	0.00744827	-0.926241
CHAC1	0.000397111	-0.946624
CHCHD2	0.000286309	-2.595
CHCHD5	0.00132049	-0.934797
CHCHD7	0.00415606	-0.983515
CHGA	0.00929174	-0.654617
CHMP2B	0.00185998	-1.04882
CHMP4B	0.00030813	-0.848614
CHMP6	0.000864203	-0.556741
CHRD	0.00112572	-0.669682
CHRM4	0.000702979	-0.953878
CHRNB4	0.000330398	-1.16409
CHRNE	0.0012264	-1.45868
CHST7	0.00915328	-0.977945
CHTF8	0.000410109	-0.857403
CIB1	0.00218786	-1.18344
CIDECP	0.00385481	-0.638603
CILP2	0.00207607	-1.69647
CITED2	0.000794085	-0.549425
CKB	0.000286309	-1.25282
CLASRP	0.00320803	-0.624072
CLEC11A	0.00375866	-0.72448
CLIC1P1	0.00880918	-0.89212
CLPP	0.00068471	-0.620905
CMTM3	0.000320228	-1.59562
CMTM7	0.00931587	-0.779372
CMTM8	0.00797388	-0.954431
CNDP2	0.000286309	-1.24582
CNGA4	0.00657373	-1.90989
CNKSR1	0.00151983	-0.76307
CNN3	0.006275	-0.570203
CNOT3	0.00137059	-0.998489
CNOT8	0.000350955	-1.00448
CNPPD1	0.000508513	-0.842054
CNPY3	0.000471835	-0.530476
CNTFR	0.000400951	-0.903374
CNTN2	0.000286309	-0.585705
CNTN4	0.00225123	-1.00983
CNTNAP1	0.000450639	-0.510427
CNTNAP4	0.000286309	-1.06434
CNTROB	0.00927651	-0.861894
COA3	0.00032741	-1.15506
COG3	0.000612189	-0.596447
COG7	0.000777595	-0.790516
COIL	0.000997414	-0.517676
COL13A1	0.0018365	-1.34487
COMMD1	0.000715259	-0.590393
COMMD10	0.00933285	-0.926756
COMMD3	0.0023339	-1.03764
COMMD4	0.000698654	-1.15114
COMMD6	0.00457319	-0.635571
COMMD9	0.00666768	-0.506785
COPE	0.00204011	-0.62208
COPS7A	0.00261977	-0.693175
COQ5	0.00109249	-0.547178
CORO1B	0.00252925	-0.591808
CORO2B	0.000336377	-0.628316
COX16	0.000610067	-0.526347
COX17	0.00127559	-1.00943
COX4I1	0.00640916	-1.09481
COX5B	0.000295556	-1.0421
COX6A1	0.000407472	-0.571285
COX6B1	0.000286309	-1.03265
COX6B2	0.00641334	-1.34553
COX6C	0.000924084	-0.70832
COX8A	0.000286309	-0.911692
CPE	0.000286309	-0.75777
CPNE2	0.0067629	-0.534245
CPS1	0.00101877	-2.50115
CPSF7	0.00834969	-0.690043
CPT2	0.000873036	-0.535782
CPXM1	0.00032594	-0.90019
CRABP1	0.000286309	-2.2544
CRELD2	0.00410292	-0.787324
CRIM1	0.000292574	-0.72911
CRIP2	0.0003599	-1.00748
CRTC2	0.000508799	-1.42204
CRYZ	0.00433375	-2.6463
CSAD	0.000643363	-1.5057
CSK	0.000635698	-0.546997
CSNK1D	0.00109087	-0.913782
CSNK2A1	0.00696181	-0.51282
CST3	0.00347643	-0.824603
CTBS	0.00144099	-1.38969
CTDP1	0.000295556	-1.27884
CTDSP2	0.00077076	-0.593669
CTSL	0.00224557	-0.557405
CTU1	0.00177363	-0.559169
CTXN1	0.00197893	-0.924062
CTXN3	0.0004281	-1.03796
CUEDC2	0.00134168	-1.03028
CUTA	0.000587353	-0.536472
CWC22	0.00170775	-0.501781
CXCR4	0.000346492	-1.10405
CXXC4	0.00142714	-0.560579
CXorf56	0.00681263	-0.616463
CYB561D1	0.00752583	-2.21164
CYB5A	0.00187884	-1.95613
CYCS	0.000413265	-0.533895
CYGB	0.000703142	-0.946251
CYHR1	0.00168783	-0.60202
CYP26A1	0.00174021	-8.89691
CYP26B1	0.00510286	-0.758503
CYP2C8	0.00135524	-0.773164
CYSLTR2	0.00543574	-0.622659
CYYR1	0.00290152	-1.08257
DAGLB	0.00431302	-0.524079
DBI	0.00048494	-0.787763
DCAF12L2	0.000630997	-4.31984
DCAF13	0.00375685	-0.521487
DCAF15	0.00055224	-0.851753
DCAF6	0.0028456	-0.624659
DCBLD2	0.0002879	-0.635162
DCP1B	0.000396435	-1.02538
DCP2	0.00925453	-1.33325
DCTN3	0.00418472	-0.521813
DDIT4	0.000387933	-1.14776
DDX11-AS1	0.00608093	-0.762501
DDX23	0.00111425	-0.553685
DDX28	0.00134449	-0.714816
DDX3X	0.000330398	-0.803987
DEDD	0.00567988	-0.778568
DEF8	0.0010463	-0.995555
DENR	0.000407711	-0.767241
DEPDC7	0.00132042	-1.54385
DERA	0.00180658	-0.661823
DEXI	0.00547093	-0.739493
DGKA	0.00321494	-0.770694
DICER1-AS1	0.00155897	-0.882828
DIO2	0.00202083	-1.19553
DLEU2	0.00141478	-1.03943
DLG4	0.000286309	-0.733914
DLK1	0.00108991	-0.87679
DLL3	0.000286309	-1.31539
DMRT3	0.000599313	-3.40728
DMRTA1	0.00194696	-0.804285
DNAAF2	0.00054269	-0.737306
DNAJA1	0.000388728	-0.517184
DNAJB2	0.00506798	-1.07477
DNAJB5	0.00112452	-0.693954
DNAJB9	0.000432133	-0.71611
DNAJC12	0.000621147	-0.792122
DNAJC8	0.000385704	-0.822956
DNAL4	0.00038259	-0.954909
DNASE1L2	0.00440926	-2.02968
DNTTIP1	0.000612476	-0.680871
DOCK10	0.000724014	-1.67508
DOK6	0.00032594	-0.671685
DOLK	0.000754813	-0.541231
DPCD	0.00645196	-0.528052
DPF2	0.000391845	-0.631725
DPM1	0.00192897	-0.765809
DPP10	0.00754312	-0.587945
DPP6	0.000391884	-12.8827
DPP7	0.000778524	-0.70067
DPPA4	0.00557072	-0.914622
DPY19L1	0.00185596	-0.808345
DPYD	0.0050753	-1.34749
DRD2	0.0009573	-0.555252
DRG2	0.000794661	-0.568284
DRGX	0.000286309	-1.50629
DSTNP2	0.00622862	-1.13093
DTNBP1	0.00820496	-0.725
DUS2	0.00690472	-0.676594
DUSP1	0.000330398	-0.871348
DUSP10	0.00254828	-0.506939
DUSP16	0.000775608	-0.550811
DYNC1I2P1	0.00179116	-0.637127
DYNLL1	0.000408278	-0.789436
DYNLRB1	0.000583397	-0.620553
DYNLT1	0.000401186	-0.609164
E2F4	0.00134555	-0.520014
E4F1	0.000868087	-0.759791
EAPP	0.000724014	-0.588348
EBF2	0.000314547	-0.519087
EBF3	0.000286309	-0.683586
ECH1	0.000840739	-0.653558
ECHDC3	0.00579895	-7.67874
ECHS1	0.000338378	-0.734855
ECI1	0.00292755	-0.642319
ECI2	0.00107928	-0.595839
EDF1	0.000286309	-1.5744
EFNA2	0.00068471	-0.548038
EFS	0.000456701	-1.76649
EGLN2	0.00988746	-0.709657
EHBP1L1	0.00420489	-0.619583
EHMT1	0.000482243	-0.519619
EID2	0.000448704	-0.692486
EIF1	0.000286309	-0.958205
EIF2S1	0.00261256	-0.606287
EIF3K	0.000900409	-0.825105
EIF4A1	0.00127583	-1.05718
EIF4EBP1	0.000317385	-1.28667
EIF4ENIF1	0.0015324	-0.755542
EIF6	0.000400951	-0.682715
ELAC1	0.00351725	-0.576399
ELAVL4	0.000330398	-0.66508
ELFN1	0.000347943	-0.675604
ELOVL1	0.00867351	-0.513754
EMILIN3	0.00032594	-2.06343
EML3	0.00547982	-1.01929
ENC1	0.00101912	-0.626711
ENDOV	0.00929629	-0.808708
ENHO	0.000570579	-0.749948
ENKD1	0.00258476	-0.680703
ENO1P2	0.0023443	-1.26212
ENO3	0.000967387	-1.02922
EPS8L1	0.00039165	-1.19494
ERCC3	0.00207174	-0.754207
ERCC5	0.000388728	-1.69062
ERF	0.000393002	-1.63063
ERH	0.000286309	-1.32654
ERI3	0.00350908	-0.77741
ERP29	0.000843937	-0.832862
ETHE1	0.000634533	-1.05768
ETV2	0.00114178	-1.47915
EWSR1	0.000312466	-0.541923
EXD3	0.00373193	-0.508966
EYA2	0.000427039	-1.74401
EZR	0.000389875	-0.959146
FAM102B	0.000332629	-1.01116
FAM103A1	0.000814631	-0.751397
FAM104A	0.00470773	-0.510684
FAM110A	0.000408278	-1.01714
FAM122B	0.000583773	-0.603274
FAM127A	0.000288694	-0.85182
FAM127B	0.000873036	-0.980332
FAM160B2	0.00324303	-0.530425
FAM171A2	0.00038259	-0.537472
FAM174A	0.00181503	-0.58341
FAM181B	0.000771322	-1.41413
FAM186B	0.00899603	-1.20383
FAM20C	0.000380102	-0.504673
FAM212B	0.000579916	-0.598702
FAM226B	0.0046115	-0.7526
FAM32A	0.00550944	-0.663444
FAM3C	0.00170387	-0.686609
FAM43A	0.0003599	-1.28453
FAM50A	0.000391626	-0.649114
FAM65B	0.000286309	-0.986876
FAM66B	0.00722972	-3.5398
FAM96A	0.00156623	-0.535816
FAM96B	0.00402496	-0.552421
FANCL	0.00319376	-0.858284
FASTK	0.000969807	-0.939937
FAU	0.000388728	-0.685745
FBXL15	0.00394155	-0.72413
FBXL6	0.00285464	-0.8621
FBXO15	0.0095712	-2.3978
FBXO17	0.00935517	-0.882716
FBXO18	0.000753803	-0.627749
FCF1P2	0.00372194	-1.22442
FDFT1	0.00550328	-0.714306
FDPS	0.00646123	-0.645312
FECH	0.00051581	-0.706238
FEZ2	0.00194696	-0.630651
FGF14-AS2	0.00317363	-0.907942
FGFBP3	0.000411806	-0.794045
FIGNL1	0.00811072	-0.786781
FIS1	0.000435817	-0.907592
FIZ1	0.00583576	-0.854574
FJX1	0.000286309	-0.811796
FKBP3	0.000437094	-0.781621
FKBP4	0.000356879	-0.517254
FKTN	0.00271027	-0.735227
FMN2	0.00036701	-0.6232
FOXD1	0.00446015	-2.61326
FOXD3	0.000291831	-3.0401
FOXO4	0.000524252	-0.896583
FRAT2	0.000590994	-0.798489
FRMPD1	0.000674083	-1.62536
FTX	0.0013851	-1.38662
FUNDC2	0.000689719	-0.596327
FXR2	0.000286309	-0.980849
FXYD7	0.000397111	-1.12254
FZD1	0.000286309	-0.918253
FZD8	0.000502127	-0.612369
G6PD	0.00038259	-0.569933
GABARAPL2	0.00040777	-0.521032
GABPB1	0.000503959	-0.797239
GADD45A	0.000632468	-0.948042
GADD45G	0.00147079	-1.51571
GAL3ST4	0.00091936	-0.595373
GALE	0.00274935	-0.672586
GALNT11	0.000849874	-0.650544
GALNT16	0.000554095	-0.543266
GALNT3	0.00170278	-1.14351
GALR3	0.0019628	-1.66479
GAP43	0.000286309	-0.742796
GAPDHP42	0.00455938	-2.15259
GAR1	0.00825665	-0.756591
GAS2	0.00756834	-0.859031
GAS5	0.00072915	-1.34572
GAS6-AS2	0.00146269	-1.07959
GCDH	0.00448765	-0.692655
GCSAM	0.0027642	-0.595967
GDI1	0.00127559	-0.546143
GDPD3	0.00526681	-1.46185
GEMIN2	0.0013438	-0.930025
GEMIN8	0.00302291	-0.567164
GFM2	0.000972821	-0.683505
GFRA1	0.000286309	-1.1119
GGACT	0.00123579	-1.24732
GINS3	0.00405868	-1.37694
GJC2	0.0020664	-1.70385
GLA	0.00187042	-0.501169
GLIPR2	0.00323013	-0.780557
GLT8D1	0.00198425	-1.01883
GLTSCR1	0.000437465	-0.609316
GMEB2	0.000709847	-0.630158
GMNN	0.00515605	-0.537796
GNAI1	0.000389458	-0.57354
GNAI2	0.000286309	-0.763155
GNAT3	0.000583384	-0.893384
GNB1L	0.00952968	-0.609353
GNG3	0.000286309	-1.2531
GNG5	0.000546482	-1.60007
GNL3LP1	0.00186626	-0.667109
GNRHR	0.00949212	-1.74394
GNRHR2	0.00371934	-0.877546
GOLGA2	0.00569784	-0.803333
GOLGA6L9	0.00672556	-10.005
GOLGA7B	0.000797865	-1.13787
GOLT1B	0.00247243	-0.669895
GORAB	0.0010463	-1.67653
GORASP2	0.00180632	-0.519536
GP6	0.00247717	-7.75629
GPC2	0.000289291	-0.675914
GPHN	0.000409474	-0.801635
GPKOW	0.000390594	-0.802567
GPM6B	0.000287935	-0.728615
GPR173	0.00048494	-0.550644
GPR3	0.00310103	-0.759816
GPR35	0.00111016	-1.28322
GPR39	0.00546552	-2.23721
GPRASP1	0.00189893	-1.89593
GPRC5C	0.00518777	-0.648984
GPX1	0.000330398	-0.826695
GPX1P1	0.00571961	-0.766518
GPX4	0.00859987	-0.723085
GRASP	0.0044313	-1.15753
GREM2	0.000500667	-0.569552
GRIK1	0.00032594	-1.06795
GRK5	0.000302114	-1.01224
GRM2	0.000400951	-0.637662
GRM6	0.00133657	-1.07064
GRM8	0.001627	-0.609737
GS1-124K5.4	0.00265176	-1.78176
GSK3A	0.000479852	-0.795436
GSTM1	0.00591574	-0.909319
GSTM2	0.000766739	-1.16647
GTF2A2	0.00218824	-0.742804
GTF2B	0.00195212	-0.83592
GTF2E2	0.000546915	-0.907624
GTF3C5	0.00100963	-0.662719
GTF3C6	0.000804062	-0.590934
GTPBP2	0.000986047	-0.683098
GUCA1B	0.00224886	-0.994852
H1FX	0.000286309	-0.992179
H2AFZ	0.00038259	-0.690375
H3F3AP4	0.000292574	-0.769112
H3F3BP1	0.00711218	-0.907815
HADHB	0.00280742	-0.513283
HAGH	0.000469125	-0.723774
HAUS7	0.00408465	-0.563377
HCCS	0.000388728	-1.183
HDAC1P2	0.00921307	-0.895575
HDAC2	0.00189666	-0.560026
HDAC8	0.00423676	-0.506979
HDAC9	0.00639823	-0.852051
HDHD1	0.000948916	-0.775886
HEG1	0.000286309	-1.13435
HERPUD1	0.00474405	-0.684726
HGSNAT	0.000309189	-0.835155
HIATL1	0.00177835	-0.687375
HIBADH	0.0019245	-0.535594
HIBCH	0.00220227	-1.28293
HIGD1A	0.000621207	-0.843278
HIGD2A	0.000948379	-0.793855
HINT1	0.000535734	-0.800476
HIRA	0.000375171	-0.57194
HIRIP3	0.000509921	-0.822337
HIST1H4J	0.000724014	-1.59157
HIST1H4K	0.000637474	-1.612
HIST2H2BE	0.0003599	-0.869863
HIST2H2BF	0.00907755	-1.29768
HIST2H4B	0.000931375	-9.86662
HLX	0.00172855	-1.1064
HMG20B	0.00047311	-0.99749
HMGB2	0.000455443	-0.524399
HMGCL	0.00144071	-0.519505
HMGCS1	0.00141768	-1.04555
HMGN1	0.00534076	-0.52172
HMGN2	0.000469434	-0.693314
HMGN3	0.000437465	-0.791267
HMX1	0.000286309	-2.70659
HNRNPA0	0.000286309	-0.890773
HNRNPA1P14	0.00418472	-2.2771
HNRNPA3	0.000397111	-0.503469
HNRNPAB	0.000315503	-0.68244
HNRNPDL	0.000519767	-1.00219
HNRNPH3	0.00057297	-0.940412
HNRNPR	0.000286309	-0.92405
HNRNPRP1	0.00051685	-2.20407
HNRNPU-AS1	0.00706526	-0.847265
HNRNPUL2	0.00128628	-0.50702
HOMER3	0.00386457	-1.08579
HOXB2	0.000320228	-3.17501
HPRT1	0.00136343	-0.629858
HPS6	0.000632468	-0.666003
HRAS	0.000848547	-0.5671
HRC	0.000286309	-3.37613
HRH3	0.000796293	-0.590473
HRK	0.000674136	-0.515738
HS3ST2	0.000345854	-1.16699
HS3ST5	0.00193996	-0.546438
HSBP1	0.000349009	-0.716747
HSD17B10	0.000458685	-0.678529
HSDL2	0.00488382	-0.559989
HSPA1A	0.000355974	-2.53433
HSPA1B	0.0018853	-0.521287
HSPA1L	0.00369455	-1.12475
HSPA2	0.0015052	-1.0059
HSPA5	0.000286309	-0.730446
HSPB1	0.00108991	-0.942241
HSPBP1	0.00572855	-0.575924
HTATSF1	0.000443238	-0.998756
HTRA2	0.00495739	-0.528774
IARS2	0.000411806	-0.527036
ICT1	0.00961314	-0.554516
ID1	0.00145825	-0.955572
ID3	0.00107832	-0.589766
IDH3G	0.00127774	-0.627008
IDI1	0.000329552	-0.856115
IDS	0.00109087	-3.59261
IER2	0.000286309	-1.0142
IER5	0.00301029	-0.594745
IER5L	0.000286309	-1.1058
IFI27L2	0.00032594	-1.59968
IFNGR1	0.000724519	-0.718401
IFT20	0.00831719	-0.746637
IFT43	0.000982831	-0.913906
IFT81	0.000678393	-0.57016
IGDCC3	0.000333127	-0.581206
IGF2BP2	0.00042096	-0.657547
IGFLR1	0.00266532	-7.96691
IKBIP	0.00312538	-0.659059
IL34	0.00665106	-7.70484
ILF2	0.000314547	-0.723245
ILK	0.000418948	-0.769453
ILKAP	0.000680415	-0.777627
ING4	0.00211937	-0.959201
INHBE	0.00764213	-0.77999
INO80E	0.00185868	-0.69709
INPP5E	0.000415975	-0.745818
INSM1	0.000309189	-1.23327
INTS9	0.000952332	-0.936812
IQCC	0.00541217	-0.695984
IRAK1BP1	0.0011895	-0.839739
IRS4	0.000535734	-0.518833
IRX1	0.000535734	-1.10453
ISCU	0.000810284	-0.783
ISL2	0.000291831	-1.36839
ISOC2	0.000843937	-0.573881
ITFG1	0.000948916	-0.620701
ITGB1P1	0.00229324	-0.900522
ITM2C	0.000333127	-0.838656
IWS1	0.00421123	-0.611667
JHDM1D-AS1	0.00270421	-0.704304
JKAMP	0.00545576	-0.591813
JUN	0.000286309	-1.99116
JUNB	0.000993375	-0.701772
JUND	0.000342334	-0.828505
KANK1	0.00323316	-0.687852
KAT5	0.00202138	-0.616451
KATNA1	0.00503902	-0.812814
KBTBD4	0.00754312	-0.530721
KCNG2	0.00426552	-1.28517
KCNIP2	0.00042882	-0.630857
KCNQ1DN	0.000864203	-2.00277
KCNQ1OT1	0.000407971	-0.85943
KCTD11	0.00176544	-0.532863
KCTD5	0.000299955	-0.95128
KCTD8	0.00084177	-1.04951
KCTD9	0.00960617	-0.550574
KDELC1	0.00155747	-0.696517
KHK	0.00194696	-0.558187
KIAA1279	0.000352377	-0.819584
KIAA1324L	0.000476431	-0.504475
KIAA1468	0.000511614	-1.00582
KIAA1841	0.00372952	-0.630449
KIF16B	0.0090723	-0.601504
KIF5B	0.00032594	-0.530783
KIT	0.000667899	-1.0341
KLC2	0.00222967	-0.530941
KLC4	0.00133412	-0.535075
KLF10	0.000643769	-0.683512
KLF16	0.000768353	-0.535604
KLHDC9	0.00176376	-1.06905
KLHL1	0.00143136	-0.682104
KLHL2	0.00135229	-0.765856
KLHL41	0.00841076	-0.95619
KREMEN1	0.00157152	-0.547698
KRI1	0.000923878	-0.679175
KRT10	0.000728104	-1.7569
KY	0.00640916	-1.26806
LACTB2	0.00337969	-0.762197
LAG3	0.00123701	-1.53755
LAMA4	0.000397111	-1.9418
LAMTOR2	0.000546098	-1.13383
LAMTOR4	0.00143262	-1.41682
LAMTOR5	0.000551997	-1.50175
LARS2	0.00202945	-0.568005
LDHAP4	0.00134465	-1.47005
LDLRAD3	0.000391845	-0.570298
LEF1	0.00796539	-0.65339
LENG8	0.00579895	-0.962198
LENG9	0.00242741	-0.684699
LEO1	0.000436919	-0.968134
LEPR	0.000942594	-0.659969
LGI1	0.00285487	-0.954091
LGI2	0.000330398	-0.581652
LIN7B	0.00093198	-0.833926
LINC00176	0.00553908	-0.999677
LINC00237	0.00213835	-1.10812
LINC00263	0.00538889	-0.73123
LINC00339	0.00456986	-0.726856
LINC00643	0.00904832	-1.68153
LINC00649	0.00821255	-0.753113
LINC00662	0.00212374	-1.21361
LINC00680	0.00104864	-1.59874
LINC00682	0.00192178	-1.15197
LINC00693	0.00148304	-0.878485
LINC00846	0.002273	-1.61
LINC00888	0.000413306	-0.985035
LINC00900	0.000569754	-3.16213
LINC00909	0.00048494	-1.04455
LINC00938	0.00125659	-0.695606
LINC01003	0.000394847	-0.941181
LINC01021	0.0034651	-6.17274
LLGL1	0.000286309	-1.18072
LMAN1	0.000388728	-0.783873
LMNB1	0.000347943	-1.03007
LMO3	0.00444343	-0.548731
LOXL1	0.00120714	-0.609323
LOXL3	0.00474675	-1.72788
LPAR3	0.00107832	-2.3936
LPCAT4	0.00229979	-0.577135
LRCH4	0.00207257	-0.647096
LRFN2	0.00132172	-1.62499
LRIF1	0.000396739	-0.776078
LRRC23	0.00223783	-0.717648
LRRC26	0.00285808	-0.501381
LRRC3B	0.00115903	-0.682498
LRRC42	0.00458004	-1.09795
LRRC55	0.000286309	-0.770972
LRRC61	0.00140044	-9.03831
LRRN1	0.000286309	-0.919504
LRSAM1	0.000677656	-0.814755
LSM1	0.000716947	-1.03366
LSM14B	0.000346054	-0.639337
LSM6	0.00652776	-0.692611
LSMD1	0.000695683	-1.02646
LSS	0.00078561	-0.587911
LTB4R	0.00881168	-1.349
LTV1	0.00112492	-0.840772
LYPD1	0.000289291	-0.875213
LYPD6B	0.00258476	-1.07517
LYSMD2	0.000636171	-1.6923
LYSMD4	0.00378511	-0.652663
MAB21L1	0.000286309	-0.983475
MACROD1	0.000838811	-0.66275
MAD1L1	0.000387881	-1.17308
MAD2L1BP	0.00287947	-0.570604
MAEA	0.00204988	-0.797408
MAGEF1	0.000342463	-0.663508
MAGEH1	0.000456811	-0.62025
MALT1	0.000900409	-0.715645
MAML3	0.000385437	-0.512515
MAN2C1	0.00412022	-0.50384
MANF	0.00169764	-0.971649
MANSC1	0.00242874	-0.63324
MAP1LC3A	0.000592495	-1.30189
MAP2K1	0.00106916	-0.684048
MAP2K5	0.00042882	-0.786852
MAP3K11	0.00212805	-0.787313
MAP7D1	0.000303442	-0.72553
MAPK12	0.00619077	-0.606977
MARCKS	0.00133657	-0.568299
MARCKSL1	0.000286309	-0.905778
MBD2	0.000777595	-0.632368
MCM7	0.000399614	-0.809569
MCMBP	0.000756624	-0.537938
MCTS1	0.000535734	-0.815977
ME2	0.000407348	-0.938856
MED10	0.000770821	-0.734738
MED11	0.00372129	-0.957379
MED18	0.000891652	-1.18101
MED22	0.00326496	-0.700628
MED27	0.00415555	-1.26717
MED30	0.00146787	-0.847458
MEF2BNB	0.00189666	-0.903467
METAP1D	0.00663512	-1.07088
METTL3	0.000825097	-0.602975
MEX3C	0.000314547	-0.773934
MFAP1	0.000437094	-0.65341
MFSD1	0.00121214	-1.17725
MFSD10	0.0016346	-0.54947
MFSD5	0.000785731	-0.624074
MGMT	0.00104351	-0.577229
MGST2	0.00431556	-1.76237
MGST3	0.000331229	-0.76254
MICU1	0.000441104	-0.606604
MICU2	0.00277791	-0.502396
MID1	0.00254602	-0.679878
MIEN1	0.000397111	-1.24551
MIF	0.000286309	-0.786759
MIR137HG	0.00178157	-0.614307
MIR210HG	0.00256476	-1.35326
MIR4697	0.00537373	-0.782419
MISP	0.00226433	-0.760277
MKL1	0.000330398	-0.630835
MKNK1	0.00640916	-0.768473
MKRN5P	0.00257824	-7.59655
MLEC	0.00363278	-1.9432
MLLT10	0.000320228	-0.790212
MLLT11	0.000286309	-0.731692
MLST8	0.00476814	-0.563359
MMP14	0.000498837	-1.33717
MMP24-AS1	0.00106126	-0.503239
MNAT1	0.00674527	-0.76339
MNX1	0.000754787	-2.85816
MOAP1	0.000453573	-0.500941
MOB3C	0.00283251	-0.517654
MORF4L1	0.000407472	-0.675785
MORF4L1P1	0.00153107	-0.659585
MORN3	0.00575297	-1.27952
MOSPD1	0.000972381	-1.13499
MOSPD3	0.000817614	-1.29183
MPHOSPH10	0.000599328	-0.514928
MPPED2	0.00076378	-0.623826
MREG	0.00121747	-0.800762
MRFAP1L1	0.000431759	-0.596833
MROH8	0.00516407	-1.32584
MRP63	0.000821278	-0.508008
MRPL12	0.000450873	-0.696369
MRPL14	0.000937214	-0.853374
MRPL16	0.00074879	-1.19688
MRPL18	0.000626088	-0.907211
MRPL23	0.00152684	-1.08822
MRPL24	0.00150964	-0.789507
MRPL27	0.000865321	-0.547718
MRPL28	0.00199467	-0.808088
MRPL39	0.000626088	-0.69471
MRPL41	0.000554095	-0.652745
MRPL48	0.00550944	-0.788875
MRPL49	0.000362724	-1.15613
MRPL52	0.00122612	-0.91243
MRPL53	0.00819273	-0.918644
MRPL54	0.000809732	-0.974868
MRPS18A	0.00075105	-0.717813
MSC	0.000330398	-2.02798
MSL3P1	0.00298914	-1.00902
MSMO1	0.000332629	-0.883294
MSRB1	0.000899602	-0.754341
MSS51	0.00189168	-1.00699
MSTO2P	0.000972323	-1.03364
MT-CO1	0.000286309	-0.652642
MT-CO2	0.000286309	-0.808312
MT-ND3	0.000286309	-1.26918
MT-TA	0.000931372	-1.29046
MT-TC	0.000411806	-1.09864
MT-TN	0.000345854	-1.24065
MT-TY	0.000814554	-0.98669
MT2A	0.00221172	-1.01831
MTFR1L	0.000437465	-0.557223
MTMR10	0.00579895	-0.619809
MTX2	0.000295556	-0.997759
MUC6	0.00937407	-1.23575
MUL1	0.000413265	-0.706822
MURC	0.000682282	-0.848959
MUT	0.00038259	-0.748356
MYCN	0.000359397	-1.19906
MYCNOS	0.00299685	-7.98839
MYEOV2	0.000527412	-1.42749
MYL1	0.00387399	-8.09201
MYL6	0.000286309	-0.96912
MYL6B	0.000494963	-0.564793
MYO15B	0.00676554	-0.51101
MZT2B	0.00057297	-0.640858
N6AMT2	0.00236809	-1.05687
NAA10	0.00191038	-0.692635
NAAA	0.00396015	-0.808427
NAALADL2	0.00378203	-0.901883
NAB2	0.000749763	-0.700935
NABP1	0.00226093	-1.37097
NAIF1	0.00188101	-0.543091
NANOS1	0.000391626	-0.53212
NAP1L4	0.00280189	-0.946575
NAP1L6	0.00363921	-7.56822
NAPA	0.000983685	-0.564192
NARF	0.00906003	-0.503326
NARS	0.000986417	-0.869292
NAT14	0.000518352	-0.775159
NAT9	0.00395653	-0.949574
NBPF4	0.00375866	-8.00965
NBPF6	0.00237733	-7.62445
NCALD	0.00126162	-0.525538
NCAPG2	0.000585869	-0.5964
NCBP2	0.0096984	-1.03175
NCBP2-AS2	0.000626088	-0.823212
NCOA5	0.000400755	-0.788964
NCSTN	0.000499328	-0.717335
NDN	0.000333127	-0.671515
NDRG1	0.000419172	-0.670906
NDST3	0.00113897	-0.623398
NDUFA1	0.00190286	-0.85362
NDUFA11	0.00285808	-1.06233
NDUFA3	0.000503959	-1.12313
NDUFA4	0.000391626	-0.736797
NDUFA6	0.000437465	-0.572683
NDUFA7	0.00126362	-0.736756
NDUFA8	0.000640764	-0.722262
NDUFAF1	0.000883868	-0.806087
NDUFAF7	0.00502916	-0.67507
NDUFB1	0.00205514	-0.64193
NDUFB11	0.000677799	-0.635391
NDUFB2	0.000686577	-0.570609
NDUFB3	0.00038259	-1.271
NDUFB6	0.000719204	-0.879511
NDUFB7	0.000300678	-1.04396
NDUFB8	0.000883868	-0.592099
NDUFS4	0.000612476	-0.560757
NDUFS5	0.000292574	-0.823491
NDUFS7	0.0088996	-0.570732
NECAB2	0.00032594	-0.853647
NEDD4L	0.00657135	-0.508812
NEK11	0.00851721	-0.772188
NELFA	0.000951331	-0.65677
NELFB	0.000694913	-0.608407
NETO1	0.00544782	-0.690011
NEUROD1	0.00032594	-2.22393
NEUROG1	0.00164004	-1.51492
NEUROG2	0.00248792	-1.2985
NFATC1	0.000983314	-3.03703
NFE2L2	0.00242741	-0.811763
NFKBIZ	0.00407834	-0.965108
NGDN	0.0020913	-0.5634
NGFR	0.000286309	-0.908784
NGRN	0.000440381	-0.59379
NHLH1	0.000286309	-1.685
NHLH2	0.000418401	-0.547942
NHP2	0.00152684	-0.690583
NIF3L1	0.00270777	-0.60307
NIT1	0.00435726	-0.732746
NKAIN4	0.000527412	-0.503395
NKX6-2	0.000705149	-0.689439
NLGN1	0.00369318	-0.545381
NLRC4	0.0036763	-1.29462
NLRP2	0.000345854	-13.5407
NME5	0.00223126	-0.770775
NMNAT1	0.000832422	-0.720899
NODAL	0.00249566	-1.34348
NOG	0.00402896	-0.925707
NOL11	0.0019628	-0.518825
NOP10	0.000583384	-0.674854
NOS1AP	0.00885651	-0.883652
NPB	0.00103013	-0.849495
NPFF	0.0018992	-3.86201
NPHP1	0.00525628	-0.874121
NPR2	0.00206348	-0.63671
NPRL2	0.00162535	-0.767671
NPTX2	0.000814874	-0.740855
NQO1	0.00760862	-0.662946
NR2F6	0.000535734	-0.533551
NR3C1	0.00665031	-0.634448
NREP	0.000286309	-0.736835
NRN1	0.000286309	-1.34652
NSDHL	0.000532758	-0.681263
NT5C	0.00110447	-0.640907
NTF3	0.000629853	-3.37958
NTHL1	0.00395136	-0.994476
NUDT1	0.00361756	-0.505906
NUDT16L1	0.0015721	-0.793112
NUDT2	0.00221799	-0.63582
NUDT5	0.00228609	-0.710945
NUDT8	0.00734293	-0.524433
NUP62	0.00042882	-1.0236
NXF1	0.00203307	-0.60113
NXPH2	0.000436919	-3.12259
NXPH4	0.00140044	-0.610608
NYAP1	0.000668568	-1.08391
OARD1	0.00399898	-0.702135
OGFR	0.000365391	-0.895341
OLIG1	0.00189144	-1.00041
OMG	0.00124655	-2.57483
OPN1SW	0.00888162	-0.82406
OR2L13	0.00123225	-1.13784
OR2L2	0.00109083	-1.30133
ORAI3	0.000990134	-2.08974
ORMDL3	0.00881141	-0.840932
OSER1-AS1	0.00162864	-1.3926
OST4	0.000814561	-1.23777
OSTC	0.000671988	-0.54992
OSTF1	0.00182696	-0.731603
OTUB1	0.000550111	-0.69326
OTX2	0.00153643	-1.87126
OXR1	0.000763805	-0.82588
OXSR1	0.000908299	-0.647752
P2RX3	0.000286309	-0.604193
PABPC1P4	0.00213593	-0.846768
PAF1	0.000451906	-0.701821
PAFAH1B3	0.00041598	-0.568602
PAFAH2	0.00448363	-0.827805
PAGR1	0.00137786	-0.760091
PAICS	0.00586344	-0.604064
PAIP2	0.000286309	-1.09924
PANK4	0.000857689	-0.691528
PAQR6	0.00417662	-1.23169
PARD6G	0.000498543	-1.11159
PARM1	0.000437465	-0.661314
PARP2	0.00756834	-0.698719
PARS2	0.00389461	-0.501321
PAXIP1	0.00210662	-0.549257
PBX2P1	0.00287554	-1.00818
PBXIP1	0.00605914	-0.541544
PCBD1	0.000471835	-0.851013
PCDH20	0.00034434	-1.699
PCDHA10	0.000357422	-3.42311
PCDHA9	0.00421444	-0.528382
PCDHB11	0.00327887	-0.559444
PCDHB14	0.00115671	-0.935637
PCDHB15	0.000691945	-1.43519
PCDHB16	0.000330398	-1.46995
PCDHB18	0.00131224	-2.15164
PCDHB2	0.000370045	-0.643403
PCDHB8	0.00134819	-0.772832
PCDHGA10	0.00441355	-0.515825
PCDHGA2	0.00240422	-1.28056
PCDHGA3	0.000337085	-5.13741
PCDHGA5	0.000509921	-2.79242
PCDHGA6	0.00160596	-8.54992
PCDHGA9	0.00812096	-0.843422
PCDHGB1	0.000436919	-3.07794
PCDHGB3	0.000676417	-2.09725
PCGF1	0.00264454	-0.662239
PCGF3	0.000286309	-1.74512
PCOLCE2	0.00454192	-0.615179
PCSK1	0.000286309	-0.961765
PCSK1N	0.000286309	-0.708232
PCTP	0.000342463	-1.01991
PCYOX1L	0.00112568	-0.569086
PDCD5	0.00124062	-0.588752
PDDC1	0.00209381	-0.749356
PDE7A	0.000495648	-0.53183
PDE8A	0.00188356	-0.81601
PDHB	0.00125357	-0.647448
PDIA3	0.00343473	-0.709895
PDIA3P	0.00205356	-1.10895
PDIA4	0.000411806	-0.512962
PDK2	0.00155057	-0.57411
PDLIM7	0.000429641	-1.19397
PDRG1	0.000395822	-0.864415
PDZD4	0.000858369	-0.520336
PENK	0.000286309	-3.133
PET112	0.000476431	-0.744963
PEX14	0.00172855	-0.676892
PEX7	0.00186629	-1.32735
PFDN5	0.0047999	-1.08278
PFDN6	0.00506798	-1.70548
PFKFB3	0.00245176	-0.777686
PFN1	0.000291831	-0.818981
PFN2	0.00166622	-0.769688
PGPEP1	0.000409474	-2.58702
PHB	0.00302801	-0.568089
PHB2	0.00325958	-0.806296
PHC2	0.000755776	-0.577103
PHF23	0.00773315	-0.5663
PHLDA1	0.000580164	-0.578658
PHLDA3	0.000400951	-1.52874
PHLPP1	0.000330398	-0.909965
PHOX2A	0.00481816	-1.35577
PHPT1	0.000297159	-1.36599
PIBF1	0.000676417	-0.658407
PIGB	0.00319967	-1.04212
PIGO	0.000636257	-0.842374
PIK3IP1	0.0016346	-1.22353
PIM2	0.00840029	-0.516593
PIN4	0.00392802	-0.526747
PIRT	0.000458685	-1.88314
PITPNB	0.00102939	-0.611233
PIWIL2	0.000286309	-3.87354
PIWIL4	0.00225008	-1.17658
PKDCC	0.00160358	-1.03559
PKIG	0.000507573	-0.513689
PLA2G15	0.00369196	-0.835593
PLA2G6	0.00278653	-0.705612
PLAG1	0.00114022	-0.727675
PLCB3	0.00172026	-0.530942
PLCL2	0.000411806	-0.628802
PLEKHA5	0.00030813	-0.643652
PLEKHJ1	0.000780895	-0.500732
PLIN2	0.00197893	-0.584825
PLK4	0.00383949	-0.763174
PLXNB3	0.00477831	-1.24295
PMAIP1	0.00282584	-1.09003
PMEL	0.00059491	-0.837805
PMF1	0.00111188	-0.718055
PMVK	0.0003599	-0.895676
PNKD	0.0044188	-0.678222
PNPLA2	0.00192267	-0.951621
PNPT1	0.0011061	-0.529811
POLR2C	0.00072716	-0.549316
POLR2G	0.00489645	-0.649801
POLR2I	0.00279557	-0.505517
POLR2J	0.0044491	-1.00493
POLR2L	0.00121098	-1.84713
POM121L7	0.00344161	-8.62093
POM121L8P	0.0076989	-7.65193
POMP	0.00034434	-0.749083
POP5	0.00124273	-0.909603
POU2F2	0.000707322	-0.803502
POU3F1	0.000286309	-1.9386
POU3F2	0.000286309	-1.09307
POU4F1	0.000286309	-1.03012
POU4F2	0.000333127	-1.30869
PP2D1	0.00525784	-0.907768
PPAPDC3	0.0018612	-0.817842
PPDPF	0.00561965	-1.03528
PPFIA4	0.0027348	-0.613468
PPIA	0.000400951	-0.777969
PPIAP29	0.00301196	-0.75036
PPID	0.000391845	-0.841532
PPIL1	0.000475517	-0.575265
PPM1D	0.00053169	-0.61674
PPM1M	0.00709848	-1.17315
PPP1CA	0.000833673	-0.869389
PPP1R12A	0.000695683	-0.515608
PPP1R14A	0.000708306	-2.53265
PPP1R14B	0.0010004	-0.603821
PPP1R15A	0.000286309	-0.728364
PPP1R17	0.000286309	-2.7317
PPP1R1A	0.000441774	-0.619599
PPP1R21	0.000985027	-0.534009
PPP1R35	0.00724762	-0.528039
PPP1R3C	0.000675897	-1.36412
PPP1R3F	0.00191291	-0.505566
PPP1R8	0.00486891	-1.17386
PPP2R2A	0.000793266	-0.516393
PPP2R5B	0.000388728	-0.728044
PPP4C	0.00119893	-0.774718
PRAF2	0.000346492	-0.685343
PRDM13	0.00224557	-1.27469
PRDM8	0.00403277	-1.11588
PRDX1	0.000286309	-0.845955
PRDX2	0.00113851	-0.710265
PRDX3	0.00414063	-0.502215
PRDX5	0.000286309	-1.04276
PREP	0.000397111	-0.686629
PRIM2	0.00503183	-0.654349
PRKAR1A	0.00131229	-0.921025
PRKCDBP	0.00429503	-7.70506
PRKCG	0.00333483	-0.572707
PRKG2	0.000943871	-3.71733
PRKRIR	0.00143441	-0.703297
PRLHR	0.00033555	-2.84091
PRMT8	0.000906466	-1.53375
PROCA1	0.00907997	-0.799787
PRORSD1P	0.0056663	-0.628297
PRPF19	0.00036701	-0.735525
PRPF31	0.000388728	-0.784482
PRPF40B	0.00239623	-0.766336
PRPSAP1	0.000780895	-0.534809
PRPSAP2	0.00112349	-0.772179
PRR22	0.00237758	-3.26621
PRR24	0.000334017	-1.28391
PRRC2A	0.00301852	-0.739381
PRSS12	0.0009573	-0.688415
PRSS27	0.000582761	-1.18237
PSENEN	0.00153776	-1.05062
PSKH1	0.000478109	-0.599433
PSMB3	0.000379678	-0.727953
PSMB6	0.000394847	-0.580483
PSME1	0.00859381	-0.872148
PSPC1	0.000394847	-0.728375
PSPH	0.000663749	-0.743473
PTCHD3P1	0.00108926	-9.30266
PTCHD4	0.00188356	-3.28384
PTGDS	0.00299685	-7.98839
PTMA	0.000286309	-0.717046
PTMAP5	0.00122612	-1.53571
PTMS	0.000286309	-1.08275
PTN	0.000301175	-1.19254
PTPN23	0.000410407	-0.513843
PTPRT	0.000502293	-11.8374
PTS	0.00144781	-0.851438
PUSL1	0.00325837	-0.737454
PVRL2	0.000295556	-0.704961
PVRL3	0.000714319	-0.864473
PXDNL	0.00244454	-0.629228
PXMP2	0.00326969	-0.646202
PXN	0.000523683	-0.642194
PYCR2	0.00937292	-0.997782
PYGO2	0.00038259	-0.550447
QPCTL	0.00510494	-0.632985
QRICH1	0.000680861	-0.663208
QTRT1	0.00635677	-0.616084
RAB11B	0.000384543	-0.846854
RAB13	0.0021914	-0.772577
RAB20	0.00141319	-1.42966
RAB24	0.009318	-0.842062
RAB31	0.000286309	-1.20314
RAB35	0.0018365	-0.524225
RAB3A	0.000381398	-0.50175
RAB3GAP1	0.000330398	-0.686201
RAB3IL1	0.00265796	-0.649912
RAB4B	0.000469434	-0.779108
RAB5C	0.00142043	-0.533577
RAB8A	0.00203582	-1.23031
RABAC1	0.00141763	-0.862479
RAD17	0.00136015	-0.74664
RAD23A	0.00127625	-0.660763
RAD23B	0.000291831	-0.667941
RADIL	0.00280689	-0.80798
RAI14	0.00468126	-1.58718
RALA	0.00032594	-0.688481
RALGDS	0.0021688	-1.06207
RALY	0.000286309	-1.18867
RANBP3	0.00131915	-0.595282
RANGRF	0.00184011	-0.546068
RARA	0.000722537	-1.03327
RASD1	0.00465555	-0.523976
RASL11B	0.00303306	-0.77604
RASSF1	0.00120427	-0.688805
RB1	0.00037491	-0.632362
RBFA	0.00552126	-0.862071
RBM10	0.000686577	-0.763463
RBM17	0.00153643	-0.681132
RBM22	0.000409474	-0.55683
RBM4	0.00267873	-0.709137
RBM42	0.000286309	-1.31392
RBM48	0.000714319	-1.02975
RBM4B	0.00277872	-0.587808
RBM6	0.000843605	-0.601561
RBM8B	0.0026579	-0.769956
RBP1	0.000407711	-0.852855
RBX1	0.000527011	-0.556233
RCOR2	0.00040777	-0.965796
RD3	0.00243198	-8.09196
REC8	0.00169812	-0.796359
REEP3	0.000349009	-0.981034
REM2	0.000484481	-0.760991
RFNG	0.00967768	-0.796035
RFXANK	0.00136417	-0.584375
RGPD1	0.00923481	-1.45485
RGS10	0.000286309	-1.28745
RHBDL1	0.00116764	-1.62561
RHEBL1	0.0022597	-0.841102
RHOB	0.000286309	-1.19372
RHOT2	0.00367917	-0.671642
RIPK1	0.00303173	-0.54005
RIPPLY2	0.00723342	-1.31032
RMND1	0.00115718	-0.558225
RN7SL832P	0.000868087	-1.12771
RND3	0.000345854	-1.42343
RNF114	0.000453918	-0.525889
RNF208	0.000616177	-0.696891
RNF44	0.000560586	-0.733259
RNPEPL1	0.00213088	-0.680637
ROBO3	0.000566892	-1.6111
ROMO1	0.000411806	-1.17711
ROR2	0.000528315	-0.684219
RPIA	0.00193216	-0.592153
RPL10	0.000330398	-1.16799
RPL10A	0.00169482	-0.715976
RPL11	0.000286309	-0.762181
RPL13	0.0017767	-0.635373
RPL13A	0.00670693	-0.606363
RPL13AP5	0.00152428	-0.678391
RPL18	0.000286309	-0.96213
RPL18A	0.00998111	-0.750721
RPL18AP3	0.00356351	-0.895605
RPL19	0.000286309	-0.682364
RPL21	0.00137059	-0.907194
RPL22	0.000612476	-0.55131
RPL24	0.000289291	-0.825599
RPL24P8	0.00169456	-0.907453
RPL26	0.00333574	-0.995518
RPL26L1	0.00552641	-0.704756
RPL27	0.00056905	-0.85212
RPL27A	0.00434688	-0.66602
RPL28	0.000330398	-1.11603
RPL3	0.000332629	-0.764725
RPL30	0.000890515	-0.850771
RPL34	0.000286309	-0.977179
RPL34-AS1	0.000684911	-2.43794
RPL35	0.000323858	-1.12169
RPL35A	0.000286309	-0.806315
RPL36	0.000330398	-1.32296
RPL36A	0.00054294	-0.94399
RPL36A-HNRNPH2	0.00363763	-2.11864
RPL37A	0.000286309	-0.594167
RPL38	0.000306444	-0.676268
RPL39	0.000401089	-0.610261
RPL41	0.00371581	-0.59544
RPL5	0.000391626	-0.575244
RPL6	0.0034618	-0.704011
RPL7A	0.000286309	-0.872668
RPL8	0.0010516	-0.785697
RPL9	0.000643295	-1.32363
RPL9P7	0.00499759	-1.04374
RPLP2	0.000345854	-0.558386
RPP25L	0.00243157	-0.647372
RPRM	0.000300678	-2.38327
RPS10	0.000315491	-1.2282
RPS11	0.000500174	-0.532683
RPS12	0.000286309	-0.906953
RPS13	0.00140618	-0.531896
RPS14	0.000391626	-0.80797
RPS17	0.00209325	-0.939277
RPS17L	0.00832999	-0.788173
RPS18P12	0.00636664	-0.765828
RPS19	0.000411806	-0.504935
RPS20	0.000333127	-0.570508
RPS20P14	0.00756157	-1.05835
RPS21	0.000509948	-0.70394
RPS23P8	0.00853892	-0.801422
RPS24	0.000345854	-0.58674
RPS26	0.000691996	-1.34763
RPS27	0.000286309	-1.0554
RPS27L	0.000434768	-1.23235
RPS28	0.00215306	-0.866908
RPS3A	0.00682414	-0.585585
RPS3AP6	0.000392613	-4.63853
RPS5	0.000388728	-0.516158
RPS6KB2	0.00144312	-0.505579
RPS6KL1	0.00912132	-0.573398
RPS7	0.00248146	-0.939512
RPS8	0.000286309	-0.736503
RPS9	0.000286309	-0.689199
RPSA	0.00200469	-0.578738
RPSAP58	0.00394409	-0.635504
RPUSD2	0.00173907	-0.73868
RRAGA	0.000388728	-0.609002
RRN3P1	0.00195741	-0.615904
RSBN1L-AS1	0.000724431	-0.9549
RTBDN	0.00543235	-0.860276
RTL1	0.00204253	-2.69304
RTN4IP1	0.00225717	-0.522126
RTN4R	0.00170437	-0.65138
RTN4RL1	0.000286309	-1.07427
RTN4RL2	0.000286309	-1.19049
RTTN	0.00432144	-0.748867
RUSC1	0.00160712	-0.546745
RUVBL1	0.000924084	-0.966463
S100A11	0.00109042	-1.21276
S100A13	0.00152684	-1.42351
S1PR3	0.000635698	-0.957161
SAC3D1	0.00554425	-0.784673
SAP18	0.000334288	-0.643627
SARNP	0.000833673	-0.501437
SARS	0.000286309	-0.618117
SAT1	0.000374072	-0.751036
SAT2	0.000857244	-1.58396
SATB2	0.00782918	-1.00534
SBDS	0.00032594	-1.13167
SBDSP1	0.00805847	-0.872129
SBF1P1	0.00078609	-3.39738
SBNO2	0.000632468	-0.570143
SCAF4	0.000468601	-0.543679
SCARA3	0.000797525	-0.92266
SCGB2B2	0.00449972	-7.65188
SCGN	0.000448463	-1.1238
SCHIP1	0.000391626	-1.15209
SCNN1D	0.00553097	-0.940694
SCOC	0.000410452	-0.51111
SCRIB	0.00042096	-0.61355
SCRN2	0.00529336	-0.754539
SCRT1	0.000286309	-0.908633
SCYL1	0.000632728	-0.52433
SDC2	0.000468381	-0.792372
SDCBP	0.000330398	-1.04457
SDCCAG3	0.00621164	-0.733106
SDCCAG8	0.00875996	-0.584621
SDF2L1	0.00927228	-0.526019
SDHAF1	0.000443501	-0.963991
SDHB	0.000527011	-1.06155
SDK1	0.00032594	-0.568761
SEC61B	0.00048494	-0.773711
SECISBP2	0.00269826	-0.598791
SEMA3D	0.000291831	-0.876088
SEMA3F	0.000647277	-0.576966
SEPHS1	0.00078609	-0.507055
SEPHS2	0.000726361	-0.773806
SEPW1	0.0031563	-0.796592
SERF2	0.000389875	-1.46451
SERPINE2	0.00880169	-0.563805
SERPING1	0.00503902	-0.619934
SERTAD1	0.00782918	-0.864552
SERTAD3	0.00135	-1.6148
SESN1	0.000804236	-0.571825
SESN2	0.000610067	-0.712286
SETD1A	0.00636048	-0.546118
SETD8	0.00207705	-0.854211
SF3A3P1	0.00723636	-1.70415
SF3B4	0.000643363	-0.584424
SF3B5	0.000334288	-0.918443
SFXN5	0.00141319	-0.893652
SGTA	0.000617398	-0.602833
SH2D3C	0.00101879	-1.38309
SH3BGRL	0.000333127	-0.56968
SH3BGRL3	0.000295556	-1.10822
SH3BP5L	0.000291831	-0.926062
SHFM1	0.00154125	-0.712715
SHMT2	0.000535734	-1.17762
SHOX2	0.000286309	-2.96168
SHPK	0.0023443	-2.49856
SIAE	0.00292524	-0.609788
SIGIRR	0.00435544	-0.926411
SIVA1	0.000794085	-0.917914
SIX1	0.000506779	-0.847614
SKOR2	0.000392613	-2.44483
SKP1	0.00347643	-0.652133
SLC17A7	0.000559726	-0.830054
SLC22A31	0.00235809	-1.88669
SLC25A12	0.000608503	-0.657646
SLC25A21-AS1	0.000951788	-1.87218
SLC25A22	0.000528489	-0.78083
SLC25A24	0.000786399	-0.617763
SLC25A29	0.00191113	-0.527551
SLC26A10	0.00674527	-0.772448
SLC2A4RG	0.00239025	-0.72741
SLC30A1	0.00053111	-0.671742
SLC35A1	0.00215645	-0.610517
SLC35B1	0.00389908	-0.79249
SLC35G2	0.00523001	-1.26435
SLC38A10	0.000868087	-0.500165
SLC45A3	0.000286309	-1.3691
SLC4A1AP	0.000490495	-0.586778
SLC52A2	0.000792273	-0.882963
SLC9A9	0.000401555	-2.16848
SLMO2	0.0003599	-0.971226
SMAD1	0.0020916	-0.888165
SMARCB1	0.000391167	-0.731923
SMARCD2	0.000521282	-0.667177
SMG8	0.000286309	-1.56927
SMG9	0.00133766	-0.819399
SMIM20	0.00100856	-0.75004
SMN1	0.000990168	-0.581712
SMNDC1	0.0022113	-0.875539
SMPD2	0.00946581	-0.914698
SMPDL3A	0.00871397	-0.637779
SMYD3	0.00560107	-0.506447
SMYD5	0.00136793	-0.557627
SNHG11	0.0029127	-0.560327
SNHG15	0.000790353	-1.29235
SNHG6	0.00888161	-1.04565
SNHG8	0.000535734	-1.24895
SNN	0.000286309	-1.09067
SNRNP70	0.00143059	-0.965082
SNRPA	0.00273389	-0.592411
SNRPB	0.0003599	-0.889559
SNRPC	0.000814076	-0.545819
SNRPE	0.00194696	-0.507415
SNX17	0.000502127	-0.559038
SNX33	0.000969697	-0.697507
SNX7	0.000838811	-0.761367
SOD1	0.000392613	-0.55732
SOD2	0.000286309	-1.74721
SORBS3	0.00356971	-0.614342
SOX15	0.00586578	-0.928666
SOX2	0.0003599	-1.07439
SP2	0.00132745	-0.612818
SPA17	0.00430555	-0.666195
SPAG16	0.000864203	-0.698256
SPAG7	0.00354182	-0.704193
SPATA18	0.0040342	-8.52037
SPATC1L	0.000427039	-1.44859
SPATS2L	0.000724014	-0.852601
SPON2	0.000649135	-1.34629
SPSB1	0.00193718	-1.0754
SPSB2	0.00318952	-1.33802
SPSB3	0.00156623	-1.02595
SPTSSB	0.000390801	-1.55903
SRA1	0.000850056	-0.717241
SREBF1	0.000824497	-1.28623
SRI	0.000643563	-0.622073
SRP9	0.000334288	-0.67202
SRPX	0.000925604	-1.1602
SRRM5	0.00938007	-0.915957
SRRT	0.000286309	-1.19339
SRSF3	0.000384543	-1.03175
SRSF4	0.00102197	-1.14717
SRSF6	0.000286309	-1.04301
SRSF7	0.000843937	-0.806066
SRSF8	0.000783274	-0.547835
SRSF9	0.0003599	-0.766793
SS18L2	0.00109042	-0.891491
SSB	0.00550175	-0.581342
SSBP1	0.000444639	-0.712179
SSBP3	0.000397111	-0.616793
SSC5D	0.00448402	-0.689902
SSSCA1	0.0023296	-0.843002
SST	0.000286309	-2.66367
ST3GAL5	0.000695477	-0.772842
ST3GAL6-AS1	0.00307169	-1.15502
STAC2	0.00597128	-0.53471
STAT6	0.00065078	-0.619973
STK33	0.00113527	-0.832215
STK39	0.000643363	-0.500528
STMN1	0.000286309	-0.74256
STMN3	0.000286309	-0.668455
STMN4	0.000305397	-1.21009
STON1	0.00120795	-0.922126
STS	0.000452472	-0.563463
STX16	0.000401186	-1.94936
STX1A	0.000801651	-0.716506
STX2	0.000411806	-0.571745
STX8	0.00241011	-0.692988
SUCLG1	0.000391845	-0.658909
SUMO2P3	0.00510286	-0.602224
SUPT20H	0.00123436	-0.581034
SUSD2	0.00307247	-0.655438
SUV420H2	0.00397743	-1.19637
SWI5	0.00258351	-1.57153
SWSAP1	0.00213593	-0.96275
SYCE1L	0.00926391	-1.20986
SYCP2L	0.00373522	-1.20387
SYF2	0.000710441	-0.606339
SYNPO	0.0027162	-0.500498
SYNPR	0.000291831	-2.02669
SYT11	0.000286309	-0.784663
TAB1	0.000401555	-0.642282
TAB2	0.000797356	-0.501
TACR1	0.00342768	-0.86493
TADA3	0.00708864	-0.620468
TAF15	0.00111472	-0.70139
TAF6L	0.00101317	-0.990494
TAF7	0.000286309	-1.11197
TAGLN2	0.00113734	-1.49974
TAGLN3	0.000286309	-1.201
TANC1	0.000638383	-0.817233
TARBP2	0.00261102	-0.643222
TAS2R14	0.00449092	-1.22947
TAS2R19	0.000710441	-2.81035
TAS2R31	0.00256476	-3.84231
TBC1D15	0.000889444	-1.38676
TBC1D3F	0.00202083	-0.649349
TBC1D7	0.00361409	-0.851878
TBCA	0.000409474	-0.637242
TBCB	0.00283944	-0.569902
TBK1	0.00104864	-0.525645
TBP	0.00262899	-0.791702
TBPL1	0.00040025	-0.613611
TCAP	0.00082337	-1.86964
TCEAL4	0.000754787	-0.680318
TCEB3	0.000527011	-0.505204
TCF15	0.000454361	-3.36026
TDP2	0.000712831	-0.563926
TDRD7	0.000908299	-1.02277
TDRG1	0.00104822	-2.77951
TDRP	0.000706092	-0.817441
TEPP	0.00935984	-1.22119
TFDP1	0.00406144	-0.69744
TFG	0.00167134	-0.552654
TGFB1I1	0.00371794	-0.959807
TGFB3	0.00594737	-0.740573
TGFBI	0.00737815	-1.54103
TGFBR2	0.00361756	-2.79263
TGFBR3L	0.0033303	-7.67868
THAP11	0.000465376	-0.705484
THBS3	0.000925604	-0.697878
THBS4	0.000972323	-0.510092
THSD7B	0.000286309	-1.39957
THY1	0.00105577	-0.65819
TICAM2	0.00310097	-8.20688
TIGD3	0.00163957	-0.845708
TIMM10B	0.000681875	-2.6694
TIMM17A	0.000785731	-0.668822
TLE1	0.000698593	-1.37404
TLX1	0.000388728	-3.31417
TLX3	0.000289291	-3.20781
TM9SF1	0.00336751	-0.691404
TMA7	0.00036701	-1.06479
TMCO3	0.00135186	-0.583777
TMCO6	0.00258497	-0.627771
TMED9	0.00793957	-0.674224
TMEFF1	0.000286309	-0.95807
TMEM100	0.000667899	-1.30271
TMEM101	0.000559726	-0.936723
TMEM102	0.00133532	-1.033
TMEM107	0.00290127	-0.628374
TMEM128	0.000813023	-0.574653
TMEM129	0.00632208	-0.701455
TMEM132C	0.00173152	-8.2963
TMEM141	0.00519585	-1.26413
TMEM160	0.00129445	-0.568316
TMEM161A	0.0097248	-0.597748
TMEM178A	0.000514622	-0.766173
TMEM198B	0.00397743	-0.687487
TMEM203	0.000401186	-0.773714
TMEM206	0.000567215	-0.905243
TMEM251	0.0018016	-0.621339
TMEM256	0.00209137	-1.32544
TMEM258	0.00242741	-0.770555
TMEM5	0.00206728	-0.604783
TMEM50B	0.00472492	-0.715357
TMEM54	0.00508431	-0.778084
TMEM59L	0.00639793	-0.503373
TMEM79	0.00153263	-1.39898
TMEM88	0.00182696	-0.761618
TMEM99	0.00248106	-0.505187
TMEM9B-AS1	0.00414044	-0.972826
TMSB10	0.000286309	-0.994269
TMSB15A	0.000291831	-1.13638
TMSB4X	0.000286309	-1.12381
TMSB4XP8	0.000577922	-1.1559
TMUB1	0.000492878	-0.773234
TMUB2	0.00727245	-1.1597
TMX1	0.000565493	-0.507922
TMX3	0.000353833	-1.15749
TNC	0.000286309	-1.77635
TNFAIP1	0.000490495	-0.574811
TNFRSF10B	0.000286309	-2.23046
TNFRSF10D	0.00127167	-1.75876
TNFRSF19	0.00662341	-1.3618
TNFSF9	0.00136136	-2.46937
TNNI1	0.00178369	-2.86969
TOB1-AS1	0.00793745	-0.856497
TOLLIP	0.000476241	-0.503576
TOLLIP-AS1	0.00189666	-1.42873
TOMM34	0.000814874	-0.642461
TOMM6	0.000972381	-0.581985
TOMM7	0.000354966	-1.03737
TOR4A	0.00838691	-0.611273
TP53I13	0.00821552	-0.539255
TPBG	0.00475888	-0.567096
TPK1	0.00260535	-0.807037
TPPP3	0.00076378	-1.12523
TPTEP1	0.000773012	-10.6076
TRA2A	0.000899388	-1.10954
TRAF2	0.000692343	-0.689164
TRAF4	0.00036701	-1.20294
TRAM1L1	0.00032594	-2.06026
TRBC2	0.00200635	-9.44997
TRIAP1	0.000484481	-1.07313
TRIB3	0.00108128	-0.636763
TRIM4	0.000334017	-1.9454
TRIM52-AS1	0.0016546	-0.80898
TRIM65	0.00285817	-0.861162
TRIM74	0.00800559	-2.46959
TRIP10	0.00373322	-0.709239
TRIP4	0.00387032	-0.664652
TRIP6	0.00236453	-1.15318
TRIT1	0.00584616	-0.564813
TRMT10A	0.00119893	-0.724002
TRMT11	0.00188474	-0.814149
TSFM	0.00189722	-0.547778
TSG101	0.00092902	-0.600278
TSKU	0.00078609	-0.669981
TSPAN15	0.000770715	-0.824779
TSPAN31	0.000330398	-1.34413
TSPYL2	0.000939451	-0.740148
TSR2	0.000840119	-0.617359
TSTD1	0.00210466	-1.71843
TTC40	0.00813095	-0.570763
TTLL1	0.00667145	-0.586103
TTLL7-IT1	0.00335873	-0.700773
TTYH2	0.000637423	-1.29088
TUBA1B	0.000401186	-0.530126
TUBA1C	0.00176085	-0.57278
TUBB2A	0.000876664	-0.62369
TUBB2B	0.00350926	-0.512138
TUBB4B	0.000286309	-0.874212
TUBG1	0.00237733	-0.618772
TUFMP1	0.00566656	-2.43147
TXN	0.000724014	-0.54185
TXN2	0.00150108	-0.595103
TXNIP	0.000346492	-0.646612
TXNL1	0.000388728	-0.535731
TXNL4A	0.000984869	-0.882337
TYW1	0.00282584	-0.665624
TYW3	0.00606915	-1.99893
U2AF1	0.00435453	-0.578808
UBA2	0.000643363	-0.674768
UBA3	0.00171042	-0.736924
UBA52	0.000862374	-0.606876
UBAC1	0.000817964	-0.602347
UBALD2	0.000388728	-1.18926
UBAP1L	0.000484481	-1.22863
UBB	0.00142043	-0.651135
UBE2A	0.00042882	-0.648782
UBE2E1	0.0023208	-0.636141
UBE2E3	0.000388728	-0.843117
UBE2J2	0.00514464	-1.01604
UBE2Q2P3	0.00228545	-0.730061
UBE3D	0.00295029	-0.581342
UBL5	0.000968417	-1.28081
UBL7	0.00397288	-0.737907
UCKL1	0.000527095	-0.788039
UGT8	0.00199131	-0.844333
ULBP1	0.000358856	-2.49612
UNC50	0.00561458	-0.51961
UNC5D	0.000814874	-10.6285
UNCX	0.000286309	-1.01344
UNG	0.00102552	-0.507982
UNK	0.000652821	-0.549527
UPF2	0.000560312	-0.503045
UQCR10	0.00040025	-0.67091
UQCR11	0.000566434	-0.917477
UQCRQ	0.000509948	-1.03546
USE1	0.00849687	-0.864038
UST	0.00434933	-0.558252
UTP18	0.00269541	-0.659948
UTP3	0.000389875	-0.879012
UXT	0.000469434	-0.862524
VASP	0.00199467	-0.878154
VAX2	0.000694464	-1.72815
VBP1	0.000384543	-0.719936
VIMP	0.000894448	-0.633791
VMAC	0.00359792	-0.500921
VN1R48P	0.000717285	-1.33709
VPS37B	0.000567215	-0.618111
VPS4B	0.000408278	-1.7496
VPS9D1	0.00206657	-0.556018
VSTM2B	0.00081728	-1.39657
VSTM2L	0.000350955	-1.18749
VWA5A	0.00188587	-0.510045
VWC2	0.000484481	-1.69027
WBP4	0.00202326	-0.594895
WBSCR16	0.00282241	-0.53954
WDR24	0.0053646	-1.38476
WDR44	0.000705149	-0.570878
WDR45B	0.000741152	-0.673468
WDR52	0.00170775	-1.00625
WDR7	0.000535734	-0.554748
WFIKKN1	0.00104658	-0.606124
WIBG	0.000407711	-0.992517
WIPI1	0.000908743	-0.709141
WSB1	0.00686326	-0.529157
XIST	0.000718149	-17.3355
XKR8	0.001188	-0.694802
XPC	0.0062163	-0.656336
XRCC1	0.00402466	-0.529646
XRCC4	0.000702487	-1.33767
XRCC6	0.00032594	-0.5688
XRN2	0.000345854	-0.506412
XRRA1	0.00169895	-0.979148
XXYLT1	0.000608503	-0.586152
YAE1D1	0.00235809	-0.535174
YIPF2	0.00891185	-0.888513
YIPF3	0.0056618	-0.755499
YPEL5	0.000969697	-0.619877
ZADH2	0.00068471	-0.667055
ZBTB12	0.000795401	-1.07264
ZBTB17	0.00153104	-0.603329
ZBTB22	0.00523532	-0.638971
ZC3HC1	0.00254828	-1.18223
ZCCHC12	0.000345141	-0.69512
ZCCHC2	0.00213088	-1.04558
ZDHHC11	0.00831552	-0.76044
ZDHHC11B	0.00179024	-1.18828
ZDHHC3	0.00196677	-0.523815
ZDHHC7	0.00153776	-0.606009
ZFAND3	0.000295556	-0.637752
ZFAS1	0.000843937	-1.25213
ZFHX4	0.00143407	-1.25143
ZFP28	0.00148063	-1.22163
ZFR2	0.000735128	-0.686366
ZGLP1	0.00224646	-1.29341
ZMAT5	0.00141931	-1.01221
ZMYM5	0.000579059	-0.83257
ZMYND19	0.00053111	-0.714743
ZNF132	0.000470173	-1.2045
ZNF182	0.00162807	-0.548206
ZNF22	0.000792719	-0.679923
ZNF229	0.000389875	-1.27329
ZNF274	0.000460697	-1.0189
ZNF300	0.00053111	-0.541176
ZNF302	0.00690098	-0.523728
ZNF32	0.00203894	-0.532762
ZNF329	0.000712302	-0.601366
ZNF330	0.00446043	-0.728964
ZNF345	0.00293269	-0.759864
ZNF354C	0.000768686	-1.06474
ZNF404	0.0078894	-0.984855
ZNF428	0.000286309	-1.23133
ZNF439	0.00263055	-8.38036
ZNF441	0.000334288	-1.76847
ZNF444	0.00856292	-0.817972
ZNF454	0.00193843	-0.584101
ZNF501	0.000806554	-0.770881
ZNF502	0.00723717	-0.93991
ZNF516	0.00362424	-1.04235
ZNF575	0.00127682	-1.92396
ZNF579	0.00896358	-0.955411
ZNF593	0.0010004	-0.91066
ZNF628	0.00457319	-1.51401
ZNF655	0.00047504	-0.62332
ZNF667	0.0022113	-0.791277
ZNF667-AS1	0.00665071	-1.73233
ZNF674-AS1	0.00324666	-0.579394
ZNF680	0.00135179	-0.852969
ZNF681	0.000388487	-0.863837
ZNF711	0.000582824	-0.632588
ZNF717	0.00131224	-10.912
ZNF726	0.000775608	-10.453
ZNF768	0.00032594	-0.801323
ZNF781	0.00153263	-0.680234
ZNF784	0.000939234	-0.772729
ZNF788	0.00258236	-0.591886
ZNF823	0.00143059	-0.592287
ZNF829	0.00542933	-0.723349
ZNF83	0.00536	-0.854064
ZNF833P	0.00661339	-2.09881
ZNF835	0.00167652	-8.31354
ZNF844	0.000597957	-0.557694
ZNF880	0.00457092	-2.10885
ZRANB1	0.000424016	-0.581339
ZSCAN21	0.0083416	-1.10713
PAGR1	0.00554408	-0.713148
