# Supplementary material for: Edaravone activates the GDNF/RET neurotrophic signaling pathway and protects mRNA-induced motor neurons from iPS cells
Source: Mol Neurodegener. 2022 Jan 10;17:8. doi: 10.1186/s13024-021-00510-y (PMC8751314; doi:10.1186/s13024-021-00510-y)
Supplement: Supplementary file 4 — Additional file 4: Table S3. Expression data of all genes detected by RNA-seq. [file 13024_2021_510_MOESM4_ESM.xlsx]

## Sheet: Gene Expression
Gene_Symbol	FDR	Log_Fold_Change (Edaravone vs vehicle control)
HNRNPH2	0.000286309	4.73983
CRABP1	0.000286309	-2.2544
SST	0.000286309	-2.66367
MT-RNR2	0.000286309	1.22522
ARHGAP36	0.000286309	3.328
MT-RNR1	0.000286309	1.30646
DCX	0.000286309	1.27263
PCDH10	0.000286309	1.81244
KAL1	0.000286309	2.83681
RAB3B	0.000286309	1.83076
KIAA1244	0.000286309	1.42756
LARGE	0.000286309	4.39892
PLCXD3	0.000286309	1.95759
SV2C	0.000286309	2.53184
SLIT3	0.000286309	1.62474
MT-ND3	0.000286309	-1.26918
TP53	0.000286309	2.77474
ATP13A4	0.000286309	5.84228
NHLH1	0.000286309	-1.685
USP9X	0.000286309	1.19401
KIAA1644	0.000286309	2.30678
TAGLN3	0.000286309	-1.201
SFRP1	0.000286309	2.50298
SLC35F1	0.000286309	1.57686
AHNAK	0.000286309	6.81168
TMSB10	0.000286309	-0.994269
CBX5	0.000286309	1.02938
HPCAL4	0.000286309	3.7128
EDF1	0.000286309	-1.5744
SNN	0.000286309	-1.09067
RIMS3	0.000286309	0.979085
FOXK1	0.000286309	1.26913
TNC	0.000286309	-1.77635
RELN	0.000286309	2.26478
ABLIM1	0.000286309	1.10423
KIF21B	0.000286309	0.948581
ZNF428	0.000286309	-1.23133
TMEFF1	0.000286309	-0.95807
GNG3	0.000286309	-1.2531
GFRA1	0.000286309	-1.1119
RET	0.000286309	1.1824
CDH4	0.000286309	1.21628
KIF26B	0.000286309	2.93761
POU3F1	0.000286309	-1.9386
MT-CO2	0.000286309	-0.808312
PCDH19	0.000286309	1.38019
JUN	0.000286309	-1.99116
WSCD1	0.000286309	2.33927
LONRF2	0.000286309	1.2275
NRN1	0.000286309	-1.34652
EIF2S3	0.000286309	1.12383
EIF1	0.000286309	-0.958205
RHOB	0.000286309	-1.19372
KSR2	0.000286309	1.93139
ASXL3	0.000286309	1.47686
FAM163A	0.000286309	2.09407
SHOX2	0.000286309	-2.96168
SETBP1	0.000286309	1.17256
CHD5	0.000286309	2.79153
MT-CO1	0.000286309	-0.652642
CNDP2	0.000286309	-1.24582
XPR1	0.000286309	0.910535
UNCX	0.000286309	-1.01344
XK	0.000286309	2.72366
CKB	0.000286309	-1.25282
DLL3	0.000286309	-1.31539
ADCY1	0.000286309	0.91354
PPP1R17	0.000286309	-2.7317
DRGX	0.000286309	-1.50629
GAREM	0.000286309	1.67851
CHCHD2	0.000286309	-2.595
GPC3	0.000286309	3.87572
TAF7	0.000286309	-1.11197
SOX11	0.000286309	0.853018
RPS27	0.000286309	-1.0554
SYT11	0.000286309	-0.784663
SCN2A	0.000286309	1.32233
GJA1	0.000286309	5.07654
PVRL1	0.000286309	1.18298
RP11-350F4.2	0.000286309	7.15671
SEMA3E	0.000286309	2.00476
SPOCK1	0.000286309	0.975559
PAIP2	0.000286309	-1.09924
CPE	0.000286309	-0.75777
FAM217B	0.000286309	3.20814
MYBL2	0.000286309	4.29028
RPL7A	0.000286309	-0.872668
RP11-473I1.10	0.000286309	0.807629
FAT1	0.000286309	2.08674
FAM199X	0.000286309	1.18846
RTN4RL1	0.000286309	-1.07427
ACVR2B	0.000286309	0.710504
MN1	0.000286309	0.961269
NGFR	0.000286309	-0.908784
PENK	0.000286309	-3.133
PNPO	0.000286309	2.8859
KIAA0513	0.000286309	1.91699
ATP8A2	0.000286309	0.948193
TNFRSF10B	0.000286309	-2.23046
HRC	0.000286309	-3.37613
PCYT1B	0.000286309	1.38742
APBA1	0.000286309	0.908994
ATP6V1G1	0.000286309	-1.06275
ZNF385D	0.000286309	1.34006
SYT13	0.000286309	0.903931
C4orf48	0.000286309	-1.27066
TMEM47	0.000286309	2.24953
ATP9A	0.000286309	0.817491
STMN1	0.000286309	-0.74256
PLXNA2	0.000286309	0.745794
SRRT	0.000286309	-1.19339
RAB11FIP4	0.000286309	0.835234
GNAL	0.000286309	0.780222
AMOTL1	0.000286309	0.9756
TMSB4X	0.000286309	-1.12381
KCNJ3	0.000286309	2.61095
MAP1A	0.000286309	0.785019
NREP	0.000286309	-0.736835
PTMS	0.000286309	-1.08275
MLLT11	0.000286309	-0.731692
RALY	0.000286309	-1.18867
CCND2	0.000286309	1.27399
HS3ST3B1	0.000286309	1.76068
ERH	0.000286309	-1.32654
ATF4	0.000286309	-1.02169
POU4F1	0.000286309	-1.03012
PRDX1	0.000286309	-0.845955
RPL18	0.000286309	-0.96213
VGF	0.000286309	0.707139
TANC2	0.000286309	0.85606
MYL6	0.000286309	-0.96912
ACSL4	0.000286309	1.02947
LIN7C	0.000286309	1.03203
CACNG7	0.000286309	-1.26385
FXR2	0.000286309	-0.980849
POU3F2	0.000286309	-1.09307
SLC45A3	0.000286309	-1.3691
FAM171B	0.000286309	0.860331
SRSF6	0.000286309	-1.04301
GRB2	0.000286309	1.32587
Y_RNA	0.000286309	-7.01772
THSD7B	0.000286309	-1.39957
SLC16A14	0.000286309	0.833982
TUBB4B	0.000286309	-0.874212
NEFL	0.000286309	0.761292
DNAJC3	0.000286309	1.40762
PTMA	0.000286309	-0.717046
KLHL15	0.000286309	1.67258
RBM42	0.000286309	-1.31392
KIF3B	0.000286309	0.725694
TOP2A	0.000286309	5.09969
ZNF121	0.000286309	1.4451
SCG2	0.000286309	2.02232
SDC3	0.000286309	0.634571
ZFHX3	0.000286309	1.624
ST6GAL2	0.000286309	1.599
VCPIP1	0.000286309	1.0565
NUDT3	0.000286309	0.567898
PRKCA	0.000286309	1.64687
HSPA5	0.000286309	-0.730446
SCRT1	0.000286309	-0.908633
PGM2L1	0.000286309	0.65454
CXADR	0.000286309	0.646246
SOGA1	0.000286309	0.601418
EIF4EBP2	0.000286309	0.739616
HNRNPR	0.000286309	-0.92405
RPS9	0.000286309	-0.689199
KIAA1467	0.000286309	1.15999
AC012215.1	0.000286309	-4.06788
PCSK1N	0.000286309	-0.708232
IER2	0.000286309	-1.0142
EBF3	0.000286309	-0.683586
RIMKLA	0.000286309	1.0263
LANCL3	0.000286309	2.6716
AGO1	0.000286309	0.893896
AMER2	0.000286309	1.46376
RPL35A	0.000286309	-0.806315
AP000459.4	0.000286309	-1.5236
SMG8	0.000286309	-1.56927
RPL34	0.000286309	-0.977179
PIWIL2	0.000286309	-3.87354
CBX6	0.000286309	0.934698
KIF1A	0.000286309	0.632292
RP4-555D20.2	0.000286309	2.08507
INPP5F	0.000286309	0.709148
PCGF3	0.000286309	-1.74512
GREB1L	0.000286309	0.910886
KIRREL	0.000286309	2.0505
AJAP1	0.000286309	1.02132
ATP1B2	0.000286309	-2.21132
GAP43	0.000286309	-0.742796
PCDH11X	0.000286309	1.81497
PCSK1	0.000286309	-0.961765
CD47	0.000286309	0.878403
PLS3	0.000286309	2.36017
LLGL1	0.000286309	-1.18072
LRRC55	0.000286309	-0.770972
TUB	0.000286309	1.00282
RPL11	0.000286309	-0.762181
DDAH1	0.000286309	1.48048
IMPAD1	0.000286309	0.673481
FZD1	0.000286309	-0.918253
PAG1	0.000286309	0.999776
RPS12	0.000286309	-0.906953
SLC4A3	0.000286309	1.20057
RAB31	0.000286309	-1.20314
CALM2	0.000286309	-0.871169
P2RX3	0.000286309	-0.604193
GOLGA3	0.000286309	0.743517
CRTAC1	0.000286309	1.7261
STMN3	0.000286309	-0.668455
KCNJ5	0.000286309	4.82683
LIFR	0.000286309	0.934773
RAB9B	0.000286309	1.09131
IER5L	0.000286309	-1.1058
KIF20A	0.000286309	5.36516
ADRA2A	0.000286309	-1.1333
PRDX5	0.000286309	-1.04276
COX6B1	0.000286309	-1.03265
GNAI2	0.000286309	-0.763155
MARCKSL1	0.000286309	-0.905778
MMP16	0.000286309	0.776576
MIF	0.000286309	-0.786759
RMND5A	0.000286309	0.739282
BTBD17	0.000286309	-0.809735
PPP1R15A	0.000286309	-0.728364
TRIM44	0.000286309	0.818352
ASPM	0.000286309	4.15673
MAB21L1	0.000286309	-0.983475
SARS	0.000286309	-0.618117
COX8A	0.000286309	-0.911692
GABRR1	0.000286309	2.54401
ST8SIA4	0.000286309	1.75113
ARSD	0.000286309	1.35585
SLFN5	0.000286309	1.29219
RGS10	0.000286309	-1.28745
CTC-378H22.2	0.000286309	-2.5486
RRP15	0.000286309	1.24915
HEG1	0.000286309	-1.13435
RPL37A	0.000286309	-0.594167
SLC30A4	0.000286309	1.69417
DLG4	0.000286309	-0.733914
TMX4	0.000286309	0.708349
MFI2	0.000286309	1.22829
H1FX	0.000286309	-0.992179
DKK2	0.000286309	4.38967
NT5DC3	0.000286309	2.49855
LPIN2	0.000286309	1.17221
MID2	0.000286309	1.69798
ASTN1	0.000286309	0.596353
HMX1	0.000286309	-2.70659
GFOD1	0.000286309	1.19295
TRIL	0.000286309	3.25069
CDCA2	0.000286309	3.91878
MT-ATP6	0.000286309	1.77405
RPS8	0.000286309	-0.736503
DDR2	0.000286309	4.00449
ADCY5	0.000286309	1.20621
CNTNAP2	0.000286309	0.548269
GUCY1A2	0.000286309	1.24209
CNTNAP4	0.000286309	-1.06434
ZNF24	0.000286309	0.645341
PIEZO1	0.000286309	2.01717
RTN4RL2	0.000286309	-1.19049
CASK	0.000286309	0.975213
SOD2	0.000286309	-1.74721
FJX1	0.000286309	-0.811796
FGF14	0.000286309	1.63432
HNRNPA0	0.000286309	-0.890773
CDK6	0.000286309	1.30639
CNTN2	0.000286309	-0.585705
SPRED1	0.000286309	1.03804
RCAN2	0.000286309	1.13551
INO80D	0.000286309	1.14824
RPL19	0.000286309	-0.682364
U1	0.000286309	7.20777
SPTBN2	0.000286309	0.6286
AMOT	0.000286309	1.19526
PLXNA1	0.000286309	0.681083
FAM65B	0.000286309	-0.986876
MKNK2	0.000286309	1.45215
LRRN1	0.000286309	-0.919504
DCBLD2	0.0002879	-0.635162
ARF5	0.000287935	-0.850525
ONECUT1	0.000287935	1.39842
GPM6B	0.000287935	-0.728615
FAM127A	0.000288694	-0.85182
RCAN3	0.000288874	0.788891
LYPD1	0.000289291	-0.875213
GPC2	0.000289291	-0.675914
RPL24	0.000289291	-0.825599
TLX3	0.000289291	-3.20781
UBE4A	0.000291831	0.887884
KCNB1	0.000291831	0.814002
KCNK10	0.000291831	0.867544
PTRF	0.000291831	4.08041
SYNPR	0.000291831	-2.02669
NOVA2	0.000291831	0.542382
EPPK1	0.000291831	3.04908
LINC00086	0.000291831	1.07967
ISL2	0.000291831	-1.36839
NPTXR	0.000291831	0.933615
XYLT1	0.000291831	1.42256
NUP155	0.000291831	0.829875
PLXDC2	0.000291831	1.3483
RNF150	0.000291831	0.614574
RAD23B	0.000291831	-0.667941
NHS	0.000291831	1.56962
FRRS1L	0.000291831	1.01562
GLT1D1	0.000291831	1.28149
PFN1	0.000291831	-0.818981
ANKRD50	0.000291831	0.652488
GAN	0.000291831	1.25334
CDKN1B	0.000291831	-0.833523
PRICKLE2	0.000291831	0.895349
RIMS4	0.000291831	0.622327
SEMA3D	0.000291831	-0.876088
RP11-473I1.9	0.000291831	0.803894
FOXD3	0.000291831	-3.0401
RP11-384K6.2	0.000291831	-4.69612
SH3BP5L	0.000291831	-0.926062
FOXP1	0.000291831	0.921983
FOXC1	0.000291831	3.15733
TMSB15A	0.000291831	-1.13638
MGAT4A	0.000291831	0.731084
KCNQ2	0.000292134	0.684052
VPS53	0.000292574	0.859167
GPLD1	0.000292574	1.62027
CRIM1	0.000292574	-0.72911
EPHB2	0.000292574	0.671745
KIAA2022	0.000292574	1.07603
NDUFS5	0.000292574	-0.823491
H3F3AP4	0.000292574	-0.769112
CAMK1D	0.000292574	0.941472
KCNK3	0.000295556	0.976542
KIAA0226	0.000295556	0.950309
ONECUT2	0.000295556	-0.498814
SYNM	0.000295556	1.18658
MTX2	0.000295556	-0.997759
TSC22D3	0.000295556	0.833339
DIRAS2	0.000295556	2.45836
HMGA2	0.000295556	2.37764
RAB22A	0.000295556	0.812788
TTC39C	0.000295556	1.13215
TENM1	0.000295556	1.15431
CLSTN2	0.000295556	0.746132
FZD2	0.000295556	4.66642
CTDP1	0.000295556	-1.27884
SH3BGRL3	0.000295556	-1.10822
SLC32A1	0.000295556	3.78584
CDS2	0.000295556	0.762699
MECP2	0.000295556	0.794133
TTC39A	0.000295556	2.79852
THBS1	0.000295556	4.92719
ETV4	0.000295556	1.50699
ZFAND3	0.000295556	-0.637752
PVRL2	0.000295556	-0.704961
COX5B	0.000295556	-1.0421
PCDH18	0.000295556	5.04504
PHPT1	0.000297159	-1.36599
TMED8	0.000297159	0.78856
CDT1	0.000298231	1.81583
SIM1	0.000298231	0.574147
CCNT1	0.000298231	0.781207
FBXO41	0.000299955	0.807097
FBLN1	0.000299955	1.19278
KCTD5	0.000299955	-0.95128
NDUFB7	0.000300678	-1.04396
RPRM	0.000300678	-2.38327
PTN	0.000301175	-1.19254
SERPINB9	0.000302114	1.43114
FZD3	0.000302114	0.659554
GRK5	0.000302114	-1.01224
KCNJ6	0.000303442	0.977319
MAP7D1	0.000303442	-0.72553
CYFIP2	0.000303442	0.644626
CACHD1	0.000303442	1.37862
AP1S2	0.000303531	1.06613
STMN4	0.000305397	-1.21009
ANKRD34B	0.000306225	2.86975
EYA1	0.000306444	0.717764
C3orf70	0.000306444	0.770792
RPL38	0.000306444	-0.676268
CHMP4B	0.00030813	-0.848614
AL590710.1	0.00030813	-6.77025
PLEKHA5	0.00030813	-0.643652
IL1RAPL1	0.00030813	4.94016
ESRRG	0.00030813	1.55752
SLC12A2	0.00030813	0.818542
KIAA2018	0.00030813	0.966161
FRY	0.00030813	0.59667
LETM1	0.00030813	1.18164
RLIM	0.00030813	0.532043
FUS	0.00030813	-0.493241
KIAA1549	0.00030813	0.610679
GNG4	0.00030813	0.718305
ATP5J	0.00030813	-0.989616
WNK2	0.00030813	0.636707
INSM1	0.000309189	-1.23327
RGAG1	0.000309189	2.80189
LAMA1	0.000309189	1.34909
HGSNAT	0.000309189	-0.835155
DCLK1	0.000309189	0.512672
CRB2	0.000309189	3.33678
TMEM132E	0.000309189	1.13123
RXRG	0.000309536	0.699878
RORA	0.000309932	1.03062
EWSR1	0.000312466	-0.541923
CCDC6	0.000313661	0.646076
EPG5	0.000313997	0.818308
MEX3C	0.000314547	-0.773934
TRIM67	0.000314547	0.770498
EPHA10	0.000314547	1.00456
PPL	0.000314547	2.0898
EBF2	0.000314547	-0.519087
PLBD2	0.000314547	0.614439
GABRA3	0.000314547	0.83257
ILF2	0.000314547	-0.723245
APC2	0.000314547	0.481065
TENM4	0.000314547	0.594446
CA11	0.000314547	-0.734935
SMCHD1	0.000314547	0.774384
TRIM13	0.000315491	0.698272
RPS10	0.000315491	-1.2282
RP11-82L18.4	0.000315491	2.81696
HNRNPAB	0.000315503	-0.68244
GABRA2	0.000315503	2.57553
EIF4EBP1	0.000317385	-1.28667
CCDC12	0.00031827	-1.64403
PRTG	0.00031827	0.829406
ARHGEF1	0.000318484	-1.29347
MLLT10	0.000320228	-0.790212
HOXB2	0.000320228	-3.17501
ECEL1	0.000320228	1.45847
CMTM3	0.000320228	-1.59562
COL9A2	0.000322267	3.01781
RPL35	0.000323858	-1.12169
ARL4C	0.000323858	0.660622
FREM2	0.000324193	5.56498
ZFP36L1	0.000324769	3.70313
DIAPH2	0.000325447	1.68143
GRIK1	0.00032594	-1.06795
BRK1	0.00032594	-0.569607
EMILIN3	0.00032594	-2.06343
ATP1B1	0.00032594	-0.5478
B4GALNT4	0.00032594	-0.96957
GRIA2	0.00032594	0.887925
GPR50	0.00032594	2.87079
GPATCH2	0.00032594	0.99634
SRRM4	0.00032594	0.512167
SDK1	0.00032594	-0.568761
NECAB2	0.00032594	-0.853647
BSN	0.00032594	0.501266
ZNF451	0.00032594	0.93985
SLC30A7	0.00032594	1.25834
NEBL	0.00032594	0.900765
NEUROD1	0.00032594	-2.22393
KIF5B	0.00032594	-0.530783
TIAM1	0.00032594	0.748715
FSTL5	0.00032594	1.50483
TET3	0.00032594	0.516054
LANCL2	0.00032594	0.562873
PAIP2B	0.00032594	0.772495
TRAM1L1	0.00032594	-2.06026
RALA	0.00032594	-0.688481
SBDS	0.00032594	-1.13167
IFI27L2	0.00032594	-1.59968
CPXM1	0.00032594	-0.90019
SESTD1	0.00032594	0.47885
ZNF768	0.00032594	-0.801323
PAFAH1B2	0.00032594	0.480023
BACH2	0.00032594	0.475774
PRKDC	0.00032594	0.466586
DNER	0.00032594	0.497203
XRCC6	0.00032594	-0.5688
DOK6	0.00032594	-0.671685
SLC8A1	0.00032741	1.22569
COA3	0.00032741	-1.15506
IDI1	0.000329552	-0.856115
RP11-1055B8.7	0.000329552	0.822764
RPS6KA2	0.000329844	0.526193
CPLX2	0.000329844	0.584045
DOC2B	0.000330345	2.38575
PCDHB16	0.000330398	-1.46995
LGI2	0.000330398	-0.581652
NFAM1	0.000330398	2.5633
EPCAM	0.000330398	1.97187
GPX1	0.000330398	-0.826695
DDX3X	0.000330398	-0.803987
C10orf12	0.000330398	1.28987
PCDHAC2	0.000330398	1.91974
PHLPP1	0.000330398	-0.909965
ZNF746	0.000330398	0.886577
NR4A3	0.000330398	1.64332
DTX1	0.000330398	0.621574
LECT1	0.000330398	4.1274
MSC	0.000330398	-2.02798
ELAVL4	0.000330398	-0.66508
DUSP1	0.000330398	-0.871348
C16orf80	0.000330398	-1.0346
TSPAN31	0.000330398	-1.34413
LSM11	0.000330398	0.639085
RAB3GAP1	0.000330398	-0.686201
SNX30	0.000330398	0.577419
ZNF286B	0.000330398	0.819864
MKL1	0.000330398	-0.630835
ZKSCAN2	0.000330398	0.686925
COL11A1	0.000330398	1.88518
CHRNB4	0.000330398	-1.16409
MAL2	0.000330398	2.0561
RFX7	0.000330398	1.18089
RPL36	0.000330398	-1.32296
CPD	0.000330398	0.695416
DLGAP2	0.000330398	2.38396
ILDR2	0.000330398	2.45324
SIAH3	0.000330398	1.09867
LPPR1	0.000330398	-0.533658
PTPRJ	0.000330398	1.21064
RPL28	0.000330398	-1.11603
ARID2	0.000330398	0.68799
STON2	0.000330398	1.31989
ANKRD12	0.000330398	0.841255
RPL10	0.000330398	-1.16799
VCL	0.000330398	0.595956
PLCB1	0.000330398	0.769896
ZNF260	0.000330398	1.79842
CDKN2D	0.000330398	-1.09089
SDCBP	0.000330398	-1.04457
ARHGEF12	0.000330943	0.878795
TSPAN7	0.000331202	-0.482391
TLN2	0.000331202	0.837285
AKAP11	0.000331202	0.48122
ATP5E	0.000331202	-1.10282
FNBP1L	0.000331202	-0.456034
KIAA1109	0.000331202	0.530005
SLITRK4	0.000331229	1.98811
PLEKHG5	0.000331229	0.984766
MGST3	0.000331229	-0.76254
LMO4	0.000332065	0.655463
FAM102B	0.000332629	-1.01116
MSMO1	0.000332629	-0.883294
RPL3	0.000332629	-0.764725
POU4F2	0.000333127	-1.30869
RPS20	0.000333127	-0.570508
ITM2C	0.000333127	-0.838656
SYT16	0.000333127	2.2935
FUT9	0.000333127	2.24503
GTF2H5	0.000333127	0.88683
PRLR	0.000333127	2.28398
CNTNAP5	0.000333127	1.00815
C18orf25	0.000333127	1.09849
SH3BGRL	0.000333127	-0.56968
SORL1	0.000333127	1.39489
CACUL1	0.000333127	0.674884
MT-CO3	0.000333127	-0.344374
IGDCC3	0.000333127	-0.581206
NDN	0.000333127	-0.671515
PDK3	0.000333127	1.45505
KDELR2	0.000334017	0.503725
LINC00641	0.000334017	0.603292
TRIM4	0.000334017	-1.9454
PRR24	0.000334017	-1.28391
PFKP	0.000334017	0.826551
PNMA1	0.000334017	-0.472011
ONECUT3	0.000334017	0.480102
TPM4	0.000334254	-0.442637
CAT	0.000334288	5.10063
RC3H1	0.000334288	0.711727
SF3B5	0.000334288	-0.918443
MYO5A	0.000334288	0.545207
ZNF441	0.000334288	-1.76847
KIAA0368	0.000334288	0.494923
FLNA	0.000334288	0.675779
ENTPD1	0.000334288	0.960879
SRP9	0.000334288	-0.67202
CENPF	0.000334288	2.65314
NCS1	0.000334288	0.466677
TMEM151B	0.000334288	0.587716
MAGED1	0.000334288	-0.406345
SAP18	0.000334288	-0.643627
PTGFRN	0.000334288	0.662301
FKBP5	0.000334288	1.10621
CDH6	0.000334288	1.28476
KIAA1107	0.000334288	0.91377
IGSF21	0.000334288	0.942862
RFPL1S	0.000334288	1.01502
LRBA	0.000334288	0.75434
CDHR1	0.000334288	1.5424
LRP6	0.00033555	0.621475
PRLHR	0.00033555	-2.84091
CORO2B	0.000336377	-0.628316
SACS	0.000336377	0.583185
SLC25A43	0.000336377	3.39115
OLFM3	0.000336377	0.904451
ARID5B	0.000336377	1.39217
PTGIS	0.000336377	2.12814
C1orf122	0.000336377	-1.1709
PCDHGA3	0.000337085	-5.13741
OTUD3	0.000337479	1.27952
RP1-74M1.3	0.000338378	0.606823
EXPH5	0.000338378	3.77201
FNIP1	0.000338378	0.888905
ECHS1	0.000338378	-0.734855
ZNF43	0.000338378	0.854523
JUND	0.000342334	-0.828505
RAP2C	0.000342334	0.897049
ANK3	0.000342334	0.453549
PIGX	0.000342463	1.29282
PCTP	0.000342463	-1.01991
MAGEF1	0.000342463	-0.663508
CARNS1	0.000342463	3.16699
TSC22D2	0.000342463	0.64702
TBL1XR1	0.000343041	0.909564
AKAP12	0.00034343	0.513415
PCDH20	0.00034434	-1.699
POMP	0.00034434	-0.749083
CELF5	0.00034448	0.63128
CCT5	0.000345141	-0.542091
ZNF34	0.000345141	1.8673
SLC7A8	0.000345141	0.846172
ZCCHC12	0.000345141	-0.69512
COL4A2	0.000345141	0.475308
CADM1	0.000345141	-0.636463
KLHL14	0.000345141	1.38419
ADNP2	0.000345374	-0.908942
ITGA1	0.000345854	3.99186
UGGT1	0.000345854	0.629825
RND3	0.000345854	-1.42343
DSG2	0.000345854	1.15282
IGLON5	0.000345854	0.602398
RPS24	0.000345854	-0.58674
FTL	0.000345854	-0.396716
DGKD	0.000345854	0.575504
XRN2	0.000345854	-0.506412
SHANK2	0.000345854	0.848973
KCNC1	0.000345854	1.40806
HS3ST2	0.000345854	-1.16699
NCR3LG1	0.000345854	2.0716
NLRP2	0.000345854	-13.5407
CD2BP2	0.000345854	-0.585207
OTUD7B	0.000345854	0.919275
MT-TN	0.000345854	-1.24065
RPLP2	0.000345854	-0.558386
SESN3	0.000345854	0.527959
WIPF3	0.000345854	2.86522
KPNA6	0.000345854	0.541705
FNIP2	0.000345854	0.521696
MIB1	0.000345854	0.433704
RP11-923I11.6	0.000345854	-0.694978
PARD6B	0.000345854	1.67048
CCSER1	0.000345854	1.36805
LSM14B	0.000346054	-0.639337
MGA	0.000346054	0.617094
DHX9	0.000346054	-0.478503
PRAF2	0.000346492	-0.685343
CDC42EP3	0.000346492	0.600553
TXNIP	0.000346492	-0.646612
PHKA2	0.000346492	1.06565
CXCR4	0.000346492	-1.10405
LMNB1	0.000347943	-1.03007
NLGN3	0.000347943	0.57393
ITGA9	0.000347943	1.18863
AATK	0.000347943	1.36263
RP11-438B23.2	0.000347943	2.18848
ADCY7	0.000347943	1.06883
ELFN1	0.000347943	-0.675604
NUFIP2	0.000347943	0.466815
PRKACB	0.000347943	0.898186
RAB3C	0.000347943	0.527012
TMEM245	0.000348157	0.469954
PARVA	0.000348157	1.28006
PLEKHD1	0.000348507	1.54525
HSBP1	0.000349009	-0.716747
DHX57	0.000349009	0.545102
FAM169A	0.000349009	0.644704
REEP3	0.000349009	-0.981034
PRDM14	0.000349009	1.47968
MDN1	0.000349009	0.632318
CASP3	0.000349009	-1.66973
OTP	0.000349009	2.78657
VSNL1	0.000350587	1.07273
MEI4	0.000350688	2.43318
BTF3	0.000350789	-0.92546
EVX1	0.000350789	1.36102
WDR82	0.000350789	-0.462529
GAPDH	0.000350955	0.312327
CNOT8	0.000350955	-1.00448
MT-CYB	0.000350955	0.320938
VSTM2L	0.000350955	-1.18749
GPR139	0.000350955	2.12574
KIAA1279	0.000352377	-0.819584
TIA1	0.000352377	-0.473141
WNK3	0.000352377	1.12368
AIM1L	0.000352429	3.16053
TMX3	0.000353833	-1.15749
ARL8A	0.000354739	-0.508596
TOMM7	0.000354966	-1.03737
HSP90AB1	0.000355974	-0.313094
HSPA1A	0.000355974	-2.53433
GLB1L3	0.000355974	0.978628
PRKCSH	0.000355974	-0.482418
FBXO30	0.000356578	0.590091
HIPK2	0.000356578	0.81013
FKBP4	0.000356879	-0.517254
PCDHA10	0.000357422	-3.42311
ULBP1	0.000358856	-2.49612
ZNF462	0.000359397	1.79851
MYCN	0.000359397	-1.19906
MET	0.000359397	0.938285
LINC00884	0.000359397	3.33368
PHGDH	0.000359397	-0.486703
BIRC5	0.000359397	3.27276
INA	0.000359397	-0.339478
KCNK5	0.0003599	2.67146
IPO5	0.0003599	0.532525
TET1	0.0003599	0.695276
FAM43A	0.0003599	-1.28453
CRIP2	0.0003599	-1.00748
RGS8	0.0003599	1.39009
CERS6	0.0003599	0.40944
KLHL26	0.0003599	2.10908
KDM1A	0.0003599	-0.425322
PTGER3	0.0003599	1.80624
GPR26	0.0003599	2.0854
OLFML2A	0.0003599	3.27088
ARL6IP5	0.0003599	-0.596068
KIAA1549L	0.0003599	0.619173
BTG1	0.0003599	-0.893526
YOD1	0.0003599	0.927932
PMVK	0.0003599	-0.895676
HIST2H2BE	0.0003599	-0.869863
SNRPB	0.0003599	-0.889559
SRSF9	0.0003599	-0.766793
CDR2L	0.0003599	-0.671648
SPIRE1	0.0003599	0.696804
NIPAL2	0.0003599	2.03028
NCOA4	0.0003599	0.557386
SLC20A1	0.0003599	0.699199
SLMO2	0.0003599	-0.971226
SOX2	0.0003599	-1.07439
ZNF81	0.0003599	1.02238
INPP4A	0.0003599	0.590015
ARHGEF25	0.0003599	-0.994172
XXbac-BPGBPG55C20.2	0.000360274	-2.07576
ZNF697	0.000360274	0.666703
LPP	0.00036049	0.811364
AC104698.1	0.000361316	-0.675935
CDH1	0.000362188	4.60651
CDYL2	0.000362188	0.638041
RP11-466P24.7	0.000362188	1.30307
C11orf84	0.000362188	-0.607878
EDIL3	0.000362188	-0.349365
LRRC58	0.000362195	1.00449
COL5A2	0.000362307	1.50348
EIF5B	0.000362605	0.600956
N4BP3	0.000362677	0.839922
MRPL49	0.000362724	-1.15613
SYAP1	0.000363792	0.815617
CPEB3	0.000363792	0.776165
OGFR	0.000365391	-0.895341
ARRDC4	0.000365424	-0.881406
RNF168	0.00036701	0.857072
CDO1	0.00036701	-0.957994
TMA7	0.00036701	-1.06479
ARSB	0.00036701	0.792216
TRAF4	0.00036701	-1.20294
MMP24	0.00036701	0.524254
PRPF19	0.00036701	-0.735525
FMN2	0.00036701	-0.6232
BTBD1	0.000368649	-0.583479
MLTK	0.000369188	2.37096
LHFPL3	0.000370045	1.84751
PCDHB2	0.000370045	-0.643403
GCK	0.000371519	1.07523
WHSC1	0.000371519	0.669115
SAT1	0.000374072	-0.751036
FBXL18	0.000374282	0.852376
SLC2A13	0.000374607	0.778651
TMEM178B	0.000374902	0.441778
GALNT2	0.00037491	-0.480571
RB1	0.00037491	-0.632362
KLHL11	0.00037491	1.26063
CLOCK	0.000374967	0.733545
HIRA	0.000375171	-0.57194
ALPL	0.000375171	2.18521
PSMB3	0.000379678	-0.727953
LAPTM4A	0.000379743	-0.483311
UBR3	0.000379802	0.50697
RP11-337C18.8	0.000379802	-1.72975
BRI3BP	0.000379802	1.04635
ARHGAP35	0.000379802	0.339627
FAM20C	0.000380102	-0.504673
MEGF6	0.000380102	1.58896
BCCIP	0.000380148	-0.945823
SHC3	0.000380438	1.95528
RNF157	0.000380438	0.655881
CEBPG	0.000380438	-0.486362
NMNAT2	0.000381223	0.352565
RAB3A	0.000381398	-0.50175
STOX2	0.000381398	0.541944
RHOA	0.000381398	-0.415838
CABLES1	0.000381421	1.15297
RAB1B	0.00038259	-0.476939
H2AFZ	0.00038259	-0.690375
PYGO2	0.00038259	-0.550447
DNAJC18	0.00038259	0.589741
MUT	0.00038259	-0.748356
FAM171A2	0.00038259	-0.537472
MIDN	0.00038259	-0.452681
C1orf216	0.00038259	0.582707
CHST3	0.00038259	2.74478
G6PD	0.00038259	-0.569933
BRINP2	0.00038259	1.20912
DNAL4	0.00038259	-0.954909
NDUFB3	0.00038259	-1.271
ATRX	0.00038259	0.423004
DACT2	0.00038259	2.16714
DUSP15	0.000383403	1.34508
BBC3	0.00038403	-2.05139
CSRP1	0.000384543	1.47026
ERC1	0.000384543	0.623004
IGSF9B	0.000384543	0.468794
ITM2B	0.000384543	-0.453402
RAB11B	0.000384543	-0.846854
ACOX1	0.000384543	0.575961
SRSF3	0.000384543	-1.03175
VBP1	0.000384543	-0.719936
RBM20	0.000384543	0.862259
HOMER2	0.000384543	1.21986
TMCC2	0.000384543	0.496944
MAML3	0.000385437	-0.512515
SSR1	0.000385704	0.475846
PTEN	0.000385704	0.47268
CASZ1	0.000385704	0.87053
2020-03-06	0.000385704	0.78463
RP11-1055B8.4	0.000385704	-0.895266
DNAJC8	0.000385704	-0.822956
CARD10	0.00038699	2.10628
SMAD2	0.000387472	1.57617
RAB30	0.000387881	0.584317
DSP	0.000387881	1.1469
H2AFJ	0.000387881	1.44801
MAD1L1	0.000387881	-1.17308
COL27A1	0.000387933	3.71326
PGK1	0.000387933	-0.423971
DDIT4	0.000387933	-1.14776
POMK	0.000387933	1.00856
SND1	0.000388033	0.381736
C15orf62	0.000388233	1.60099
PLCXD2	0.000388233	0.931561
ZNF681	0.000388487	-0.863837
RP6-24A23.7	0.000388728	-0.905291
RRAGA	0.000388728	-0.609002
BUB1	0.000388728	5.3058
RPS5	0.000388728	-0.516158
PPP1CB	0.000388728	0.491935
PPP2R5B	0.000388728	-0.728044
GXYLT1	0.000388728	1.01798
PDE10A	0.000388728	0.805332
RRAGD	0.000388728	0.725114
CCDC132	0.000388728	-0.982442
ANXA2P2	0.000388728	3.82591
DNAJA1	0.000388728	-0.517184
TBX3	0.000388728	1.19553
STRN3	0.000388728	1.11056
GS1-358P8.4	0.000388728	1.08827
FAU	0.000388728	-0.685745
AFF3	0.000388728	0.775947
HCCS	0.000388728	-1.183
ERCC5	0.000388728	-1.69062
ZNF709	0.000388728	0.924818
GS1-251I9.4	0.000388728	-0.746267
CENPE	0.000388728	1.51336
MEOX2	0.000388728	0.837063
CDKN1A	0.000388728	-2.38138
ZNF648	0.000388728	3.01857
RUNX1	0.000388728	2.47044
COLEC12	0.000388728	3.0981
TLX1	0.000388728	-3.31417
TRIM71	0.000388728	0.333549
HS6ST3	0.000388728	2.59054
HMCN2	0.000388728	1.05035
UBALD2	0.000388728	-1.18926
PRPF31	0.000388728	-0.784482
LMAN1	0.000388728	-0.783873
KLHL42	0.000388728	0.495293
TXNL1	0.000388728	-0.535731
UBE2E3	0.000388728	-0.843117
LRFN5	0.000388728	0.940591
FEM1B	0.000388728	0.402536
TNKS	0.000388796	0.634477
CACNB4	0.000389458	0.877637
EIF2AK2	0.000389458	0.620754
GNAI1	0.000389458	-0.57354
OSBPL8	0.000389458	0.364101
GRIPAP1	0.000389875	-0.415114
IL17RD	0.000389875	0.354988
UTP3	0.000389875	-0.879012
ZNF229	0.000389875	-1.27329
EZR	0.000389875	-0.959146
SERF2	0.000389875	-1.46451
GPKOW	0.000390594	-0.802567
SPTSSB	0.000390801	-1.55903
SMARCB1	0.000391167	-0.731923
PLCG1	0.000391582	-0.462803
SRBD1	0.000391626	0.734928
SLC7A14	0.000391626	0.905215
SDK2	0.000391626	2.6076
NDUFA4	0.000391626	-0.736797
NHSL1	0.000391626	1.78621
RPL5	0.000391626	-0.575244
SOX9	0.000391626	2.88866
WLS	0.000391626	3.00959
RPS14	0.000391626	-0.80797
SLC26A2	0.000391626	0.896545
NANOS1	0.000391626	-0.53212
NAT16	0.000391626	1.62133
KBTBD11	0.000391626	0.691451
CCDC167	0.000391626	-1.19401
BEND3	0.000391626	0.705374
C20orf112	0.000391626	0.533428
MRPS30	0.000391626	0.657637
ZNF292	0.000391626	0.424046
FAM50A	0.000391626	-0.649114
ALG13	0.000391626	1.0906
SCHIP1	0.000391626	-1.15209
TRIM9	0.000391626	0.64383
RASAL2	0.000391626	0.804935
EPS8L1	0.00039165	-1.19494
CALN1	0.000391845	1.19071
MACF1	0.000391845	0.39948
PPID	0.000391845	-0.841532
DPF2	0.000391845	-0.631725
SPPL2A	0.000391845	1.1083
TCP11L1	0.000391845	0.691713
SUCLG1	0.000391845	-0.658909
RASL10B	0.000391845	0.944533
ACBD7	0.000391845	2.19322
FARP1	0.000391845	0.335615
LDLRAD3	0.000391845	-0.570298
DPP6	0.000391884	-12.8827
RPS3AP6	0.000392613	-4.63853
NTRK2	0.000392613	0.994614
FAM86B3P	0.000392613	1.87397
RBM28	0.000392613	1.11038
SKOR2	0.000392613	-2.44483
PANX1	0.000392613	0.563511
SOD1	0.000392613	-0.55732
ERF	0.000393002	-1.63063
B3GALT1	0.000393151	1.26273
NLGN2	0.000393151	-0.392536
ABHD2	0.000393151	0.441237
IGSF1	0.000393151	1.03904
PDE2A	0.000393809	1.66807
PCLO	0.000393809	0.784831
ETV6	0.000394812	0.931694
PCDH7	0.000394812	1.153
EPRS	0.000394812	0.419409
PSPC1	0.000394847	-0.728375
LINC01003	0.000394847	-0.941181
PSMB6	0.000394847	-0.580483
PPM1E	0.000394847	0.651263
BLOC1S1	0.000394847	-1.42722
KBTBD8	0.000394847	1.10843
STK35	0.000395621	0.690965
SLC22A17	0.000395621	-0.419085
PDRG1	0.000395822	-0.864415
MT-ND2	0.000396435	-0.295714
C3orf58	0.000396435	1.49618
DCP1B	0.000396435	-1.02538
PTPRU	0.000396435	0.454428
BSDC1	0.000396726	-0.603688
RP11-120K24.3	0.000396739	-2.33003
LRIF1	0.000396739	-0.776078
RAB3IP	0.000396739	0.877977
GLG1	0.000396739	0.581527
CAMK2A	0.000397111	1.25245
FXYD7	0.000397111	-1.12254
HNRNPA3	0.000397111	-0.503469
GABRG2	0.000397111	1.88833
C11orf95	0.000397111	-0.364307
SSBP3	0.000397111	-0.616793
NOS1	0.000397111	3.01932
MIEN1	0.000397111	-1.24551
RP11-509A17.3	0.000397111	-3.03428
PDZD8	0.000397111	0.602061
ITGA5	0.000397111	3.86028
PCDH17	0.000397111	-0.411596
PTPN14	0.000397111	2.60351
MAN1A2	0.000397111	0.773019
EPHB4	0.000397111	3.05752
PREP	0.000397111	-0.686629
LAMA4	0.000397111	-1.9418
CHAC1	0.000397111	-0.946624
DACT3	0.000397111	-0.488716
FZD5	0.000397111	2.91114
PATZ1	0.000397111	-0.415177
MCM7	0.000399614	-0.809569
MAFA	0.000399614	2.67531
CD74	0.00040025	2.21397
TBPL1	0.00040025	-0.613611
TTYH1	0.00040025	1.89187
PLEKHM3	0.00040025	0.788045
IFI16	0.00040025	2.42617
UQCR10	0.00040025	-0.67091
BLMH	0.00040025	-0.567956
TRANK1	0.000400255	2.21712
NCOA5	0.000400755	-0.788964
RP11-317P15.5	0.000400951	0.923189
EIF6	0.000400951	-0.682715
PHLDA3	0.000400951	-1.52874
SMAD3	0.000400951	1.52595
SHISA7	0.000400951	1.07122
GNL3L	0.000400951	0.903417
NUP93	0.000400951	0.912456
BANF1	0.000400951	-0.712045
EEF2	0.000400951	0.247566
GRM2	0.000400951	-0.637662
TATDN2	0.000400951	0.543276
ARPC1A	0.000400951	-0.420113
PPIA	0.000400951	-0.777969
CNTFR	0.000400951	-0.903374
PHACTR3	0.000400951	0.484924
TIMP2	0.000400951	-0.348647
CEP290	0.000400951	-0.66441
RPL39	0.000401089	-0.610261
TUBA1B	0.000401186	-0.530126
DYNLT1	0.000401186	-0.609164
DCUN1D3	0.000401186	0.898778
TMEM203	0.000401186	-0.773714
GPC4	0.000401186	2.55359
STX16	0.000401186	-1.94936
TULP4	0.000401186	0.80921
KIAA0101	0.000401186	3.31898
GMPS	0.000401186	0.50575
SLC17A6	0.000401555	-0.355768
SPATA5	0.000401555	0.994177
TAB1	0.000401555	-0.642282
SLC9A9	0.000401555	-2.16848
DNMT3A	0.000401555	0.581426
NUP210	0.000401836	0.523569
HOOK1	0.000401836	1.89532
NOL9	0.000402079	0.944732
KITLG	0.0004054	0.462579
RN7SL2	0.0004069	1.30799
ME2	0.000407348	-0.938856
COX6A1	0.000407472	-0.571285
CDC42EP2	0.000407472	1.11467
MIR600HG	0.000407472	0.584599
MORF4L1	0.000407472	-0.675785
FUCA1	0.000407472	0.73884
UBE2QL1	0.000407711	0.704935
ZYG11B	0.000407711	0.454413
RBP1	0.000407711	-0.852855
WIBG	0.000407711	-0.992517
TPX2	0.000407711	1.86358
C1QL1	0.000407711	-1.36471
EIF1AX	0.000407711	0.508681
KIF24	0.000407711	3.02466
DENR	0.000407711	-0.767241
GNB5	0.00040777	0.64897
ZNF620	0.00040777	0.775192
ALPK3	0.00040777	0.905766
NSMF	0.00040777	0.561244
FAM129A	0.00040777	2.01258
FRAS1	0.00040777	1.21305
GABARAPL2	0.00040777	-0.521032
ITGBL1	0.00040777	2.36544
ATOX1	0.00040777	-1.11143
IGFBP3	0.00040777	2.95552
RCOR2	0.00040777	-0.965796
RP11-649A18.7	0.00040777	1.4067
GRM3	0.00040777	0.918573
IGF2	0.00040777	3.15497
BRINP1	0.000407835	-1.07992
RP11-438N16.1	0.000407835	1.56992
ATN1	0.000407835	-0.760741
KCNQ1OT1	0.000407971	-0.85943
FAM110A	0.000408278	-1.01714
KIAA1147	0.000408278	0.884636
MICAL2	0.000408278	1.9821
HNRNPF	0.000408278	-0.453388
VPS4B	0.000408278	-1.7496
CLCN5	0.000408278	1.07575
DYNLL1	0.000408278	-0.789436
RBM22	0.000409474	-0.55683
SFPQ	0.000409474	-0.409864
PURB	0.000409474	0.608099
PGPEP1	0.000409474	-2.58702
GPHN	0.000409474	-0.801635
SCUBE1	0.000409474	0.400763
TBCA	0.000409474	-0.637242
COL9A3	0.000409538	2.44459
RP11-297M9.2	0.000409538	1.52627
BMP2	0.000409538	0.943078
FSCN1	0.000409538	-0.309921
DUSP8	0.000409578	-0.345769
PTPN4	0.000410109	0.561836
CHTF8	0.000410109	-0.857403
PPP6C	0.000410317	-0.432936
CDR1	0.000410407	1.92114
PTPN23	0.000410407	-0.513843
SCOC	0.000410452	-0.51111
KCNIP1	0.000410887	0.891389
IARS2	0.000411806	-0.527036
RPS19	0.000411806	-0.504935
DOT1L	0.000411806	-0.465734
RP11-18I14.10	0.000411806	1.08577
STX2	0.000411806	-0.571745
PLCL2	0.000411806	-0.628802
ADAR	0.000411806	0.350953
ROMO1	0.000411806	-1.17711
FGFBP3	0.000411806	-0.794045
PDIA4	0.000411806	-0.512962
GSTP1	0.000411806	-0.409546
MT-TC	0.000411806	-1.09864
RELB	0.000411806	2.60095
RPAP2	0.000411806	0.713594
PIAS2	0.000411806	1.04882
KBTBD6	0.000411806	0.544556
GPX3	0.000413241	0.996577
CYCS	0.000413265	-0.533895
MUL1	0.000413265	-0.706822
DISP2	0.000413265	0.439844
CACNA1H	0.000413306	0.382733
LINC00888	0.000413306	-0.985035
UBASH3B	0.000414748	0.546773
TTC28	0.00041484	0.31247
MST4	0.00041484	2.5908
RP4-773A18.4	0.00041484	0.788137
GPI	0.00041484	0.725526
MTMR7	0.000415781	0.518992
INPP5E	0.000415975	-0.745818
PAFAH1B3	0.00041598	-0.568602
PRMT2	0.000416136	-0.405208
RP11-423P10.2	0.000416136	2.01882
AC005609.1	0.000417045	-1.29516
C1QTNF4	0.000417208	0.657525
EEF1A1P6	0.000418401	-0.43673
NHLH2	0.000418401	-0.547942
CCNF	0.000418948	0.796438
HIVEP2	0.000418948	0.509783
ILK	0.000418948	-0.769453
ZNF33B	0.000419172	0.397344
PANK3	0.000419172	0.328724
NDRG1	0.000419172	-0.670906
KIF3C	0.000419172	0.32528
PODXL	0.000419172	1.64213
POLR2B	0.000419172	-0.396392
ZBTB39	0.000420536	0.49954
IGF2BP2	0.00042096	-0.657547
SCRIB	0.00042096	-0.61355
DENND4A	0.000421111	0.672107
SDC1	0.000421111	1.76613
BACH1	0.000421397	0.515569
HCG11	0.000421974	0.677653
ENTPD7	0.000422374	1.15027
EPHB3	0.00042249	1.42122
DESI2	0.00042249	0.611527
ZRANB1	0.000424016	-0.581339
SPTB	0.000424016	1.24045
SYN3	0.000424016	0.701299
PLXNB1	0.000424016	0.416144
FAM64A	0.000424016	4.39661
BEX1	0.000424445	-0.384313
RAPGEF2	0.000424724	-0.400909
ERCC6L2	0.000424987	0.628718
RGS9	0.000424987	1.62928
CSNK2A2	0.000427039	0.496521
SPATC1L	0.000427039	-1.44859
EYA2	0.000427039	-1.74401
PTPRA	0.000427039	-0.348123
LGALS3BP	0.000427388	0.664222
CTXN3	0.0004281	-1.03796
UBE2A	0.00042882	-0.648782
CDC20	0.00042882	2.6707
AKIRIN2	0.00042882	-0.376607
PAIP1	0.00042882	-0.409868
TSC22D1	0.00042882	-0.428525
PALM	0.00042882	-0.437312
PLEKHH1	0.00042882	0.848681
HERC1	0.00042882	0.306602
BAIAP2	0.00042882	0.792935
RP11-89K21.1	0.00042882	2.01236
TMEM200C	0.00042882	0.704603
UTRN	0.00042882	1.07939
F8	0.00042882	1.08787
KCNIP2	0.00042882	-0.630857
CXorf57	0.00042882	0.883893
FAM133A	0.00042882	1.79685
NUP62	0.00042882	-1.0236
GATAD2B	0.00042882	0.479561
ZNF891	0.00042882	0.857743
ZNF510	0.00042882	0.81985
TATDN2P2	0.00042882	1.49216
MAP2K5	0.00042882	-0.786852
PDLIM7	0.000429641	-1.19397
ATP1B3	0.000430045	0.604879
FANCI	0.000430086	1.33359
RP11-284N8.3	0.000430086	1.75299
IDS	0.000430086	0.53171
IRX5	0.00043017	0.644673
SF3B14	0.00043017	-0.664563
ARRB2	0.00043017	-0.527344
LUZP2	0.00043017	1.84982
ASIC1	0.000430258	-0.402491
KIF5C	0.000431085	-0.240208
B3GAT3	0.000431085	-0.880242
RBM19	0.000431316	0.590741
MRFAP1L1	0.000431759	-0.596833
ACTN1	0.000431759	0.936947
ARF4	0.00043195	-0.513813
MTMR6	0.00043195	-0.42964
HNRNPU	0.00043195	-0.296653
BSG	0.000432008	-0.340326
CACNA1E	0.000432133	0.873638
FOXO1	0.000432133	2.10884
B3GNT1	0.000432133	-0.472688
DNAJB9	0.000432133	-0.71611
ADAMTS7	0.00043214	-0.833356
UBXN2B	0.000432821	0.439054
ADAMTS12	0.000433934	3.01438
DGKK	0.000434635	1.05206
PCDHA11	0.000434768	0.880819
RPS27L	0.000434768	-1.23235
SUN2	0.000434768	-0.362971
ARX	0.000434768	-2.85241
PTBP2	0.000434768	0.516849
MBOAT2	0.000434768	0.430928
A4GALT	0.000434768	-1.87153
HTRA1	0.000434768	1.54481
KLHL3	0.000435522	1.49518
AC144831.1	0.000435522	1.14209
FOXM1	0.000435522	4.05359
ZNF417	0.000435522	0.653684
CLN8	0.000435522	0.673833
FIS1	0.000435817	-0.907592
PYGO1	0.000435817	0.673233
GDF6	0.00043593	1.29734
ZNF792	0.00043593	1.15355
STXBP1	0.000436744	-0.340027
TNS3	0.000436919	1.74993
PCDHGB6	0.000436919	-0.489413
NXPH2	0.000436919	-3.12259
TXLNG	0.000436919	0.581475
BRCA2	0.000436919	2.65284
PCDHGB1	0.000436919	-3.07794
LEO1	0.000436919	-0.968134
SCARB2	0.000436919	0.288408
PTPRR	0.000436919	1.23992
AATF	0.000436919	0.543322
MFAP1	0.000437094	-0.65341
FKBP3	0.000437094	-0.781621
RP11-309G3.3	0.000437094	-2.79949
BMP3	0.000437124	-2.49781
PRRG3	0.000437186	2.63573
RP1-241P17.4	0.000437186	-0.677177
EXOSC6	0.000437465	0.688343
HMGN3	0.000437465	-0.791267
NDUFA6	0.000437465	-0.572683
ARFGEF2	0.000437465	0.436897
RN7SL1	0.000437465	1.31287
CELSR2	0.000437465	0.402464
RP4-792G4.2	0.000437465	-3.89968
SYT4	0.000437465	0.490616
GLTSCR1	0.000437465	-0.609316
MTFR1L	0.000437465	-0.557223
PARM1	0.000437465	-0.661314
TKT	0.000437465	0.372575
SEZ6	0.000437465	1.1843
EPT1	0.000438932	0.471883
CACNG8	0.000440015	0.828787
NGRN	0.000440381	-0.59379
FICD	0.000440381	1.54321
MICU1	0.000441104	-0.606604
GTPBP1	0.000441247	-0.411234
ROBO1	0.000441774	-0.314856
PPP1R1A	0.000441774	-0.619599
HTATSF1	0.000443238	-0.998756
FBXW2	0.000443418	0.495734
SDHAF1	0.000443501	-0.963991
AGPAT3	0.000444401	0.650779
ZNF280D	0.000444639	1.03029
SSBP1	0.000444639	-0.712179
MYH9	0.000444844	0.304153
CCNJL	0.000446391	-0.927741
TRIB1	0.000447369	0.890409
CPSF1	0.000447625	-0.408863
AC013718.1	0.000447625	-0.678703
LINC00319	0.00044835	2.15944
ZBTB10	0.000448463	0.458137
SCGN	0.000448463	-1.1238
ZMAT4	0.000448463	2.24851
EID2	0.000448704	-0.692486
CBL	0.000448768	0.393929
ATPAF2	0.000448768	0.67176
CHL1	0.000449542	12.696
MCHR1	0.000450004	2.0102
AMH	0.000450004	-1.1663
CNTNAP1	0.000450639	-0.510427
RPS29	0.000450639	-0.497859
MRPL12	0.000450873	-0.696369
CCM2	0.000451153	-1.16466
ELOVL5	0.000451181	-0.401553
AGL	0.000451906	0.649575
BLOC1S4	0.000451906	-1.16565
PAF1	0.000451906	-0.701821
H2AFY2	0.000452457	-0.459808
TOR1AIP2	0.000452457	0.797456
STS	0.000452472	-0.563463
GPATCH2L	0.000452539	0.871539
MOAP1	0.000453573	-0.500941
RBM15	0.000453573	0.775407
RNF114	0.000453918	-0.525889
RP11-215G15.5	0.000454361	3.91686
TCF15	0.000454361	-3.36026
C12orf68	0.000454361	-0.403965
C6orf132	0.000454361	3.03729
RP11-622K12.1	0.000454361	-0.595024
NPTX1	0.000455419	0.964579
HOOK3	0.000455419	1.50524
REPS2	0.000455443	1.62355
HMGB2	0.000455443	-0.524399
RP11-366M4.11	0.000456439	3.07619
MT-ND4	0.000456439	-0.427805
ZCCHC6	0.000456439	0.550948
FAM171A1	0.000456701	-0.398064
EFS	0.000456701	-1.76649
MAGEH1	0.000456811	-0.62025
WSCD2	0.000456811	1.71271
PLXND1	0.000457523	0.985809
ATL3	0.000458685	0.87533
PIRT	0.000458685	-1.88314
FITM2	0.000458685	0.720388
SNX4	0.000458685	-0.450778
PHKB	0.000458685	-0.387926
MAPK8IP2	0.000458685	-0.326658
LRRC8B	0.000458685	0.595286
EXT1	0.000458685	-0.440414
HSD17B10	0.000458685	-0.678529
LIMD1	0.000458685	1.13346
ZNF274	0.000460697	-1.0189
EPHA8	0.000461261	2.74013
BAG4	0.000461953	0.65555
CNNM2	0.000462319	0.463178
MED13	0.000463178	0.348598
ZSCAN20	0.000463178	1.03561
LYST	0.000464655	0.660758
THAP11	0.000465376	-0.705484
HMGCLL1	0.000466086	0.642874
LRRN2	0.000467223	0.959179
POLR1A	0.000468381	0.51552
ADCY2	0.000468381	0.800825
TSC2	0.000468381	0.303719
OPRL1	0.000468381	1.0519
SDC2	0.000468381	-0.792372
SPRED2	0.000468381	-0.391013
ABCC4	0.000468536	1.52634
CCSAP	0.000468601	0.526362
SCAF4	0.000468601	-0.543679
HAGH	0.000469125	-0.723774
CLCN4	0.000469222	0.313338
LHX5	0.000469222	1.8091
FEM1C	0.000469434	0.577984
ME3	0.000469434	1.74288
HMGN2	0.000469434	-0.693314
UXT	0.000469434	-0.862524
ACTR8	0.000469434	0.39383
PCBP1	0.000469434	-0.427851
LCP1	0.000469434	3.27811
PLCH1	0.000469434	1.45778
ETV3	0.000469434	0.869476
BRAF	0.000469434	0.416749
RAB4B	0.000469434	-0.779108
TMEM230	0.000469434	-0.496351
SORCS1	0.000469434	2.73913
HADHA	0.000469434	0.340351
ABCB7	0.000469434	0.686622
ZNF132	0.000470173	-1.2045
GAB2	0.000471835	0.297887
SNPH	0.000471835	0.464164
PCBD1	0.000471835	-0.851013
CNPY3	0.000471835	-0.530476
HMG20B	0.00047311	-0.99749
CABP7	0.000473865	-3.53016
CER1	0.000473868	-2.56568
ZNF655	0.00047504	-0.62332
PTTG1IP	0.00047521	-0.361473
PLP1	0.000475517	3.8576
PPIL1	0.000475517	-0.575265
TOLLIP	0.000476241	-0.503576
AC122129.1	0.000476241	1.73466
CCDC94	0.000476263	-0.825138
PTPN9	0.000476431	-0.42515
DNAH12	0.000476431	3.36329
PSMD12	0.000476431	0.516502
C5orf15	0.000476431	-0.663628
TUBGCP4	0.000476431	0.370794
LPHN1	0.000476431	0.607608
KIAA1324L	0.000476431	-0.504475
PET112	0.000476431	-0.744963
FAM117B	0.00047692	0.381596
TNRC18	0.00047692	0.379587
ITGA6	0.000477288	1.74693
HCRTR2	0.000477304	3.39216
GALNT9	0.000478109	0.76136
PSKH1	0.000478109	-0.599433
PDGFA	0.000478109	1.5099
ABCA1	0.000479459	-0.569159
GSK3A	0.000479852	-0.795436
SKIL	0.0004802	1.41044
CYBB	0.000480251	4.88961
AXL	0.00048112	4.2153
HOMER1	0.000481175	0.50989
CCDC124	0.000481708	-0.942073
CHST15	0.000481991	0.877865
AP001065.15	0.000482243	2.20693
EHMT1	0.000482243	-0.519619
PAPPA2	0.000482848	-0.420304
TMEM123	0.000483053	1.36201
MTSS1L	0.000483275	0.342445
NR5A2	0.000483378	0.515627
PLCB2	0.000483886	1.83101
ABHD13	0.000483886	-0.509119
SOAT1	0.000483886	1.21101
DIS3L	0.000483886	0.625122
ZNF684	0.000484249	2.3359
CHST9	0.000484481	2.66872
TRIAP1	0.000484481	-1.07313
VWC2	0.000484481	-1.69027
REM2	0.000484481	-0.760991
KCTD15	0.000484481	-0.489028
UBAP1L	0.000484481	-1.22863
CXCL5	0.00048494	3.06105
CACNA1I	0.00048494	1.96906
KIAA1217	0.00048494	1.9971
DHX15	0.00048494	-0.387721
RP1-149A16.3	0.00048494	1.93115
DBI	0.00048494	-0.787763
ANKRD17	0.00048494	0.293819
ZNF558	0.00048494	1.80735
LINC00909	0.00048494	-1.04455
NOTCH2	0.00048494	2.44774
GPR173	0.00048494	-0.550644
SEC61B	0.00048494	-0.773711
LSAMP	0.00048494	0.392359
TSPAN3	0.00048494	-0.490584
SHISA9	0.00048494	0.87205
DAAM1	0.00048494	0.314901
MXD4	0.00048494	-0.429974
MT-ND5	0.00048494	0.638291
GRIA1	0.000486755	3.7778
BAX	0.000486755	-1.18662
THNSL1	0.000489556	0.668367
PEBP1	0.00049013	-0.398327
SLC4A1AP	0.000490495	-0.586778
CDKL2	0.000490495	1.4076
ABLIM3	0.000490495	0.713281
CTB-31O20.2	0.000490495	-1.57187
DICER1	0.000490495	0.405589
TNFAIP1	0.000490495	-0.574811
FN1	0.000490495	1.34504
RPS4X	0.000490495	0.250999
EVX2	0.000490495	0.79097
UHRF1BP1	0.000492787	0.393298
TMUB1	0.000492878	-0.773234
LCLAT1	0.000493423	0.799918
BFSP1	0.000493797	2.33597
MYL6B	0.000494963	-0.564793
CCDC62	0.000495152	2.10941
MKI67	0.000495152	11.9881
CADM4	0.000495648	-0.606963
KLF5	0.000495648	1.92476
PDE7A	0.000495648	-0.53183
IGFBP4	0.000497392	1.33284
DNAJC15	0.000498079	3.01175
TROAP	0.000498079	3.25889
SOGA2	0.000498459	0.637702
PARD6G	0.000498543	-1.11159
ARL3	0.000498543	-0.449601
RLF	0.000498654	0.440624
MMP14	0.000498837	-1.33717
RPS16	0.000499103	-0.411566
ARHGEF10L	0.000499204	-0.348112
RP11-464F9.20	0.000499204	2.44201
RSBN1	0.000499328	0.386717
NCSTN	0.000499328	-0.717335
BLOC1S2	0.000499328	-0.52013
ERO1LB	0.000499328	0.843131
MED13L	0.000499328	0.352336
RPS11	0.000500174	-0.532683
CTD-2619J13.17	0.000500174	-1.55295
MTF1	0.000500667	0.682718
GREM2	0.000500667	-0.569552
EEA1	0.000500667	0.608232
ANO2	0.000500667	2.53749
DHRS7B	0.000500787	1.01057
LINC00657	0.000501038	0.239077
FZD8	0.000502127	-0.612369
SNX17	0.000502127	-0.559038
KCNK9	0.000502293	3.62052
PTPRT	0.000502293	-11.8374
HNRNPA2B1	0.000502293	-0.405226
DENND1B	0.000502855	0.446634
NDUFA3	0.000503959	-1.12313
CTC-503J8.6	0.000503959	-0.525271
GABPB1	0.000503959	-0.797239
KCNC3	0.000504053	1.24034
HEATR5B	0.000504268	0.450782
CAPN5	0.000505153	0.349525
SIX1	0.000506779	-0.847614
IGF1R	0.000506779	0.672686
KCNA6	0.000506779	-0.430369
PKIG	0.000507573	-0.513689
TRIM14	0.000508085	1.46221
TTBK2	0.000508381	0.307868
MAST4	0.000508513	0.557994
PLD6	0.000508513	1.70925
ZMAT2	0.000508513	-0.457466
CNPPD1	0.000508513	-0.842054
CRTC2	0.000508799	-1.42204
HEY1	0.000509452	0.990941
PCDHGA5	0.000509921	-2.79242
HIRIP3	0.000509921	-0.822337
TMEM246	0.000509948	0.367922
ADAM12	0.000509948	-0.539715
ARGLU1	0.000509948	-0.385076
ZNF271	0.000509948	0.682233
UQCRQ	0.000509948	-1.03546
NALCN	0.000509948	1.39541
STRA6	0.000509948	2.54582
RPS21	0.000509948	-0.70394
C1QBP	0.000509948	-0.475744
ZNF704	0.000509948	0.311108
APLNR	0.000510492	2.28219
RP11-16P6.1	0.000510492	1.36908
KIAA1468	0.000511614	-1.00582
CETN2	0.000512035	-0.591808
NRK	0.000513243	3.54637
C10orf76	0.000513243	-0.586531
SFXN3	0.000514622	1.82428
TMEM178A	0.000514622	-0.766173
PCDH9	0.000514793	0.614372
SLC4A8	0.000515027	0.710932
FECH	0.00051581	-0.706238
PDLIM1	0.000515915	1.44225
PLCL1	0.00051685	-0.477989
HNRNPRP1	0.00051685	-2.20407
ATP7A	0.00051685	0.708775
KDM5A	0.000516896	0.430686
TGFBR1	0.000516896	0.40451
PDCD11	0.000518302	0.393195
NAT14	0.000518352	-0.775159
PLEKHA8	0.00051842	0.342705
NKX6-1	0.00051842	-0.420313
HNRNPDL	0.000519767	-1.00219
PTPN1	0.000519767	-0.415041
MOB3B	0.000520621	0.656775
BOLA3	0.000521029	-1.48345
SMARCD2	0.000521282	-0.667177
NRIP1	0.000522315	0.431723
STK32B	0.000522315	1.18249
CDH3	0.000522436	2.06386
PXN	0.000523683	-0.642194
FOXO4	0.000524252	-0.896583
GLI3	0.000524363	2.35434
CDKL5	0.000524434	0.669444
GTF3C4	0.00052501	0.347193
AJUBA	0.000525045	3.30483
TNRC6C	0.000525045	1.08603
CDHR2	0.000526679	1.50745
IPMK	0.000526679	0.796864
ATP5A1	0.000526679	0.275714
SEMA6C	0.000526679	-0.468185
HECW2	0.000526679	0.523366
RNF216	0.000527011	-0.429271
SDHB	0.000527011	-1.06155
TCEB3	0.000527011	-0.505204
RBX1	0.000527011	-0.556233
VANGL1	0.000527033	0.818844
UCKL1	0.000527095	-0.788039
TMSB15B	0.000527356	0.652756
REV3L	0.000527356	0.678802
TBC1D5	0.000527356	-0.484858
CTD-3018O17.3	0.000527412	-1.53669
NKAIN4	0.000527412	-0.503395
SEL1L	0.000527412	0.302117
MYEOV2	0.000527412	-1.42749
COL1A1	0.000527996	11.6851
RP11-713C5.1	0.000528315	-1.744
RPL9P9	0.000528315	-1.19634
ROR2	0.000528315	-0.684219
TSPEAR	0.000528489	1.88513
RP1-39G22.7	0.000528489	-0.919964
SLC25A22	0.000528489	-0.78083
HIST1H1C	0.000528644	2.83171
F2RL2	0.000528644	0.994458
RAP2C-AS1	0.000528644	1.19554
ARHGEF7	0.000528644	-0.413582
SYNJ2	0.000529547	2.66366
PRSS23	0.000529801	2.14885
FAM83G	0.000530428	2.0255
BAMBI	0.00053111	-2.16169
SHROOM3	0.00053111	1.39006
ENOX1	0.00053111	0.715799
ADAMTS9	0.00053111	-1.68694
HNRNPA1	0.00053111	-0.383846
C11orf68	0.00053111	-0.69603
TCEAL3	0.00053111	1.08841
C7orf55	0.00053111	-0.7562
PTPRZ1	0.00053111	0.994882
TOB2	0.00053111	-0.495964
CACNA1C	0.00053111	0.581278
KCNQ5	0.00053111	3.17329
ZMYND19	0.00053111	-0.714743
C1orf95	0.00053111	-0.813358
SLC30A1	0.00053111	-0.671742
ZNF300	0.00053111	-0.541176
EMC10	0.00053111	-0.494028
PDYN	0.00053111	2.84042
PPM1D	0.00053169	-0.61674
C11orf42	0.000532211	2.16159
PUS7L	0.000532237	5.85276
ZNF805	0.000532237	1.62735
NSDHL	0.000532758	-0.681263
CLVS2	0.000532758	0.414979
ELK4	0.000533581	0.742536
RASL11A	0.000534706	1.85558
RNF165	0.000534706	0.76833
ULK2	0.000534706	0.368077
SMG1	0.000534706	0.338077
ZBTB7A	0.000534706	0.670406
XKR4	0.000534706	0.272854
BMPR2	0.000534706	0.308345
BAG3	0.000535734	-0.827913
WDR7	0.000535734	-0.554748
IRX1	0.000535734	-1.10453
SHMT2	0.000535734	-1.17762
SNHG8	0.000535734	-1.24895
MCTS1	0.000535734	-0.815977
2020-03-05	0.000535734	-0.604084
BMP7	0.000535734	1.21271
HINT1	0.000535734	-0.800476
NR2F6	0.000535734	-0.533551
DUSP4	0.000535734	0.321713
IRS4	0.000535734	-0.518833
WASF2	0.000536934	-0.45926
PCDHGA4	0.000536934	1.78525
RP11-638F5.1	0.000537083	2.49291
DLGAP1-AS2	0.000537083	2.53794
AUH	0.000537083	-1.03261
RSL24D1	0.000537083	-0.407767
RPS23	0.000538955	-0.390607
RC3H2	0.000539097	0.297471
PSD2	0.000539317	0.408183
CAPZA2	0.000539317	-0.569388
SCAI	0.000539317	0.534626
PSME4	0.000539317	0.375246
CDC42BPG	0.000539317	3.04558
PIM1	0.000539317	-0.412717
POLE	0.000540036	0.528095
PARP1	0.000541758	-0.357282
SPINT2	0.000541758	0.90532
DSCAM	0.00054269	0.450561
LRPAP1	0.00054269	0.483329
CELF3	0.00054269	-0.771131
DNAAF2	0.00054269	-0.737306
MEX3A	0.00054269	-0.289034
RPL36A	0.00054294	-0.94399
SLC12A6	0.00054303	0.545029
THG1L	0.00054303	0.962928
XKR7	0.000544974	-0.253783
ATP2B4	0.000545761	0.743653
MAP9	0.000545859	0.618611
ZNF649	0.000546098	0.777397
ABTB2	0.000546098	0.758118
RN7SL4P	0.000546098	1.31215
CNGB1	0.000546098	1.34092
CHRNA4	0.000546098	0.298875
LAMTOR2	0.000546098	-1.13383
TFAP2A	0.000546482	2.19345
CCDC88C	0.000546482	0.647073
SIX3	0.000546482	1.38158
GNG5	0.000546482	-1.60007
SEMA3A	0.000546482	0.416948
GTF2E2	0.000546915	-0.907624
ARHGEF11	0.000546915	0.343512
ZNF197	0.000547597	0.412261
HAPLN3	0.000547841	2.10202
2020-09-03	0.000548563	0.538187
CHRM3	0.000548563	1.79074
CCDC102B	0.000548563	-1.35067
ZBTB41	0.000548563	0.579622
ALKBH7	0.000548563	-0.650371
MDGA2	0.000548563	2.61046
EPM2AIP1	0.000549253	0.426429
C15orf65	0.000549609	-1.89528
KCNA3	0.000550111	2.1422
OTUB1	0.000550111	-0.69326
AACSP1	0.000550141	2.13688
ZMIZ1	0.000550141	0.250631
PDZD2	0.000550141	0.796493
POLR2A	0.000550257	-0.261419
LTBP1	0.000550257	1.316
CDCA8	0.000550308	1.80668
TSPYL4	0.000550308	-0.297488
YES1	0.000550308	0.786782
LAMTOR5	0.000551997	-1.50175
DCAF15	0.00055224	-0.851753
ITGAV	0.00055224	0.701114
SREBF2	0.00055224	-0.265231
ZBTB4	0.000552857	0.397894
KIAA1586	0.000552857	1.65527
ZNF469	0.000554081	4.15041
GALNT16	0.000554095	-0.543266
MRPL41	0.000554095	-0.652745
RPL9P8	0.00055442	-1.18703
ZNF689	0.000554873	0.544852
ZNF100	0.000557422	0.907626
NNAT	0.000557422	0.205736
hsa-mir-6723	0.000559553	-0.57039
COL1A2	0.000559726	3.89166
ID4	0.000559726	-0.412998
SLC17A7	0.000559726	-0.830054
HLCS	0.000559726	0.762657
RP4-665J23.1	0.000559726	-0.825115
GPR83	0.000559726	1.94095
TMEM101	0.000559726	-0.936723
JMJD1C	0.000560072	0.40622
RP11-2F9.3	0.000560157	-0.971879
PSAP	0.000560157	-0.395607
UPF2	0.000560312	-0.503045
RNF44	0.000560586	-0.733259
CTC-459F4.1	0.00056106	-2.72342
CREBRF	0.000561944	0.548504
SLC35B4	0.000565176	0.325318
TRAF6	0.000565404	0.844285
TMX1	0.000565493	-0.507922
OSBPL1A	0.000566198	0.669122
UQCR11	0.000566434	-0.917477
ROBO3	0.000566892	-1.6111
DNAH10OS	0.000566973	0.67147
CYP7B1	0.000566973	3.37627
RP5-884C9.2	0.000567215	-3.38273
TMEM206	0.000567215	-0.905243
VPS37B	0.000567215	-0.618111
AC007390.5	0.000567215	0.749736
ZCCHC14	0.000567323	0.343367
LHX1	0.000567924	1.28068
PDZRN4	0.000568027	2.79224
TPR	0.000568027	0.281826
AC013268.2	0.00056905	3.08328
TMTC3	0.00056905	0.656814
DOCK9	0.00056905	1.74964
KLF13	0.00056905	-0.425146
RPL27	0.00056905	-0.85212
GHc-362H12.3	0.00056949	1.37156
TNFRSF11A	0.000569754	2.85907
TRUB1	0.000569754	-0.49465
AP3B2	0.000569754	-0.340453
MAPRE1	0.000569754	-0.350403
COL2A1	0.000569754	11.3767
FANCD2	0.000569754	1.33872
LINC00900	0.000569754	-3.16213
CACNG4	0.000569846	-0.267212
CASC5	0.000569846	1.21813
VPS8	0.000569846	0.582144
JAK3	0.000569846	2.96253
ENHO	0.000570579	-0.749948
DUSP6	0.000570579	-0.434684
GJA9	0.00057215	2.99159
DIP2B	0.000572573	0.336852
RP11-543P15.1	0.000572573	-0.988725
EYA3	0.000572573	0.472429
HNRNPH3	0.00057297	-0.940412
MZT2B	0.00057297	-0.640858
PCIF1	0.00057297	-0.484734
AP001053.11	0.00057297	1.52271
SF3A3	0.00057297	-0.379416
ANLN	0.000574608	0.889054
LARP1B	0.000575932	0.649965
IDH2	0.000577065	0.344742
PWWP2B	0.000577065	0.637913
NEURL	0.000577872	0.942437
TMSB4XP8	0.000577922	-1.1559
RHOU	0.000578127	0.467554
ZMYM5	0.000579059	-0.83257
FAM212B	0.000579916	-0.598702
PHLDA1	0.000580164	-0.578658
UBE2D1	0.000580333	-0.462075
GRID2	0.000580333	1.8607
TNRC6B	0.000580333	0.596059
FABP7	0.000580333	3.31387
ATP6V1A	0.000580333	0.261684
ZKSCAN8	0.000580333	0.420897
PSMD14	0.000582761	0.386499
PRSS27	0.000582761	-1.18237
ZNF711	0.000582824	-0.632588
AZIN1	0.000582858	-0.371054
GNAT3	0.000583384	-0.893384
NOP10	0.000583384	-0.674854
CA10	0.000583397	0.9792
DYNLRB1	0.000583397	-0.620553
TAC1	0.000583397	1.272
AC108938.2	0.000583397	2.49228
BCKDHA	0.000583397	-0.917413
PARK7	0.000583397	-0.383338
STMN2	0.000583397	0.183619
NUDC	0.000583397	-0.385239
RGS22	0.000583397	3.51338
HTT	0.000583773	0.254749
PTPRH	0.000583773	1.22046
FAM122B	0.000583773	-0.603274
PSMD1	0.000583773	0.261446
USMG5	0.000583773	-0.474298
ABAT	0.000584141	1.39105
CPNE4	0.00058493	0.912462
RP11-299H22.6	0.000585869	1.68834
RAB12	0.000585869	0.604467
NCAPG2	0.000585869	-0.5964
SVIP	0.000585869	-0.478058
LRRC37A16P	0.000586003	0.70873
LRP3	0.000586437	0.42099
CD8A	0.000586437	1.48369
C1GALT1C1	0.000586437	-0.992274
ZMIZ2	0.000586437	0.518707
UNC13C	0.000586437	1.46193
BCL2L2	0.000587176	-0.893164
CUTA	0.000587353	-0.536472
C4orf27	0.00058811	-0.706606
TMEM187	0.00058811	1.22259
DCTN1	0.000590289	-0.487743
FRAT2	0.000590994	-0.798489
FBXL22	0.00059139	2.80382
RNF130	0.00059148	0.266644
MAP1LC3A	0.000592495	-1.30189
ARL10	0.000594523	0.334367
ZFP36L2	0.000594523	2.29521
VMA21	0.000594523	0.395498
ATP6V1B2	0.000594523	-0.50242
PDE1C	0.000594523	0.650263
WDR33	0.000594523	-0.316063
CLSTN1	0.000594813	-0.22571
RANBP2	0.00059491	0.33408
RP11-168O16.1	0.00059491	0.677292
PMEL	0.00059491	-0.837805
RP11-493K19.3	0.000596149	-1.52597
SLC25A53	0.000596425	0.917652
C1orf226	0.000596856	-1.07992
TBR1	0.000597271	1.65282
PAX2	0.000597571	1.76086
SELT	0.000597571	-0.343362
HAPLN1	0.000597957	1.49796
ZNF844	0.000597957	-0.557694
DMRT3	0.000599313	-3.40728
RP11-180N14.1	0.000599313	1.47906
LRRC3	0.000599313	0.78098
MPHOSPH10	0.000599328	-0.514928
NEURL1B	0.000600178	0.555877
CBX1	0.000600928	-0.833709
SLC30A10	0.000600928	1.97986
PPFIA3	0.000601721	-0.473019
HSPA12A	0.000601721	-0.295665
PRKX	0.000603312	0.451906
KIF15	0.000604438	1.70522
CCNA2	0.000604438	3.36851
ZFC3H1	0.000604438	0.396036
PWAR6	0.000604438	-0.297936
FAM222A	0.000606227	0.579549
AL133458.1	0.000606295	2.92484
RP11-253E3.3	0.000608503	1.55527
XXYLT1	0.000608503	-0.586152
SLC25A12	0.000608503	-0.657646
CDCA7L	0.000609365	2.5615
COX16	0.000610067	-0.526347
SESN2	0.000610067	-0.712286
SLC45A4	0.000610963	0.533044
BDP1	0.000611423	0.425236
COG3	0.000612189	-0.596447
RPL22	0.000612476	-0.55131
DNTTIP1	0.000612476	-0.680871
DZIP1	0.000612476	0.558566
RMRP	0.000612476	1.40045
OTUD4	0.000612476	0.434334
NDUFS4	0.000612476	-0.560757
USP13	0.000612476	0.447974
SLC8A3	0.000613736	1.1543
ALKBH5	0.000615164	-0.460535
RCC2	0.000616177	-0.313054
SQLE	0.000616177	-0.265393
MON1B	0.000616177	0.448179
RNF208	0.000616177	-0.696891
RP11-20I23.8	0.000616518	0.72212
USP24	0.000616518	0.364213
ESCO1	0.000617336	0.549093
SPAST	0.000617398	-0.347999
SGTA	0.000617398	-0.602833
SLC35E2	0.000617938	0.536926
PRRC2B	0.000617938	0.378799
BRCA1	0.000617944	1.50733
LRAT	0.000618127	2.33401
SLC2A1	0.000618127	0.466711
CDH2	0.000618352	0.267557
SLITRK3	0.00061935	5.61002
DNAJC12	0.000621147	-0.792122
HIGD1A	0.000621207	-0.843278
ATF3	0.000621448	-0.904385
PSIP1	0.000621448	-0.453318
AC091171.1	0.000621448	-1.04
C2CD5	0.000623249	-0.519011
TELO2	0.000623249	-0.421062
LINGO3	0.000623953	1.55354
MLLT3	0.000625078	0.585202
AIM1	0.000626088	1.38256
ARHGEF17	0.000626088	0.701059
MRPL18	0.000626088	-0.907211
FTO	0.000626088	0.334051
MED12	0.000626088	-0.344821
SAYSD1	0.000626088	0.585236
PWWP2A	0.000626088	-0.444572
RNF212	0.000626088	3.28658
CTD-3099C6.9	0.000626088	-1.06221
RDH11	0.000626088	0.337248
MRPL39	0.000626088	-0.69471
NCBP2-AS2	0.000626088	-0.823212
STIP1	0.000626088	-0.340139
TCP11L2	0.000626088	0.6501
GABRB3	0.000626088	0.739581
RP11-1299A16.3	0.000628072	1.76038
NEGR1	0.000628222	0.508079
DYNLL2	0.000628725	-0.241279
NTF3	0.000629853	-3.37958
IRAK1	0.000630126	0.893518
DCAF12L2	0.000630997	-4.31984
CRHR2	0.000632102	2.06938
ZNF710	0.0006322	0.339897
JAK2	0.000632402	0.637013
USP3	0.000632468	0.642734
LPPR4	0.000632468	1.4644
GADD45A	0.000632468	-0.948042
SBNO2	0.000632468	-0.570143
BRINP3	0.000632468	3.28486
ME1	0.000632468	0.899391
CDH7	0.000632468	0.60402
HPS6	0.000632468	-0.666003
SCYL1	0.000632728	-0.52433
ALDH1B1	0.000633732	0.50644
RP11-144O23.8	0.000633732	-2.8677
NAV1	0.000634456	0.488786
RP11-339B21.8	0.000634456	2.0519
RAB1A	0.000634533	-0.462104
ETHE1	0.000634533	-1.05768
S1PR3	0.000635698	-0.957161
CSK	0.000635698	-0.546997
CTD-2291D10.4	0.000635698	1.11826
LYSMD2	0.000636171	-1.6923
PIGO	0.000636257	-0.842374
COX19	0.000636709	-0.496327
ANO8	0.000636789	-0.426167
EMX2OS	0.000636789	0.997883
CCRN4L	0.000636789	1.00069
PPM1L	0.000636789	-0.235628
SLX4	0.000636789	0.622748
FSD1L	0.000636789	0.687994
HENMT1	0.000636789	1.42109
FBXL5	0.000637423	0.356655
ROCK2	0.000637423	0.499139
SLC35E1	0.000637423	0.429057
TTYH2	0.000637423	-1.29088
SRGAP3	0.000637423	0.345975
ANTXR2	0.000637423	-0.702148
HK1	0.000637423	0.214796
RP11-12M5.3	0.000637423	1.73101
CBX8	0.000637423	-0.547547
CCP110	0.000637423	0.3982
ZNF33A	0.000637423	1.57414
CYP46A1	0.000637423	0.841373
GAS2L2	0.000637436	2.26224
AR	0.000637436	2.26224
SOX12	0.000637474	-0.433887
RP11-157G21.2	0.000637474	1.81948
HIST1H4K	0.000637474	-1.612
GATSL2	0.000637474	0.847448
HINT3	0.000638383	-0.445167
TANC1	0.000638383	-0.817233
RP11-873E20.1	0.000639815	1.46857
RP11-121C2.2	0.000640764	0.810921
DNAJB1	0.000640764	-0.425135
NDUFA8	0.000640764	-0.722262
SEPN1	0.000642045	0.250668
RSPO4	0.000643295	1.25442
RPL9	0.000643295	-1.32363
HEATR1	0.000643295	0.649242
FUCA2	0.000643295	0.885289
MSL2	0.000643295	0.474379
BRE	0.000643363	-0.747188
STK39	0.000643363	-0.500528
HPSE	0.000643363	2.59188
STXBP4	0.000643363	0.97359
[truncated: 14,241 more rows]
