# Supplementary material for: Edaravone activates the GDNF/RET neurotrophic signaling pathway and protects mRNA-induced motor neurons from iPS cells
Source: Mol Neurodegener. 2022 Jan 10;17:8. doi: 10.1186/s13024-021-00510-y (PMC8751314; doi:10.1186/s13024-021-00510-y)
Supplement: Supplementary file 5 — Additional file 5: Table S4. IPA signaling pathways enriched in edaravone up-regulated genes. [file 13024_2021_510_MOESM5_ESM.xls]

## Sheet: Up_Regulated
© 2000-2020 QIAGEN. All rights reserved.
Ingenuity Canonical Pathways	-log(p-value)	Ratio	Molecules
Synaptogenesis Signaling Pathway	10.6	0.221	ADCY1,ADCY2,ADCY5,ADCY7,ADCY8,APOE,CACNB4,CAMK2A,CAMK2B,CDH1,CDH11,CDH15,CDH23,CDH3,CDH4,CDH6,CDH7,CDH8,CNTNAP2,CPLX2,EIF4EBP2,EPHA10,EPHA2,EPHA4,EPHA7,EPHA8,EPHB2,EPHB3,EPHB4,GOSR2,GRB2,GRIA1,GRIA2,GRIA3,GRIN2B,GRM1,GRM3,GRM5,GRM7,LRP8,LRRTM2,NECTIN1,NLGN3,NLGN4X,NLGN4Y,NRXN3,NTRK2,PIK3C3,PIK3CB,PRKACB,PRKAR1B,PRKAR2A,RASD2,RASGRP2,RELN,SHC3,STXBP4,SYN3,SYT12,SYT13,SYT16,SYT2,SYT3,SYT7,SYT9,THBS…
Sperm Motility	9.96	0.242	AATK,ABL2,AXL,CACNA1G,CNGB1,DDR2,DSTYK,DYRK3,EPHA2,EPHA4,EPHA8,EPHB2,EPHB3,EPHB4,ERBB4,FGFR3,FGFR4,FLT1,GUCY1A2,IGF1R,ITPR2,ITPR3,JAK2,JAK3,KDR,LCAT,MERTK,MET,NPR1,NTRK2,PDE1B,PDE1C,PDE2A,PDGFRB,PLA2G12A,PLA2G7,PLAAT3,PLCB1,PLCB2,PLCH1,PNPLA3,PRKACB,PRKAR1B,PRKAR2A,PRKCA,PRKCQ,PTK6,RET,ROR1,SLC12A2,STYK1,TEK,TNK1,YES1
Endocannabinoid Neuronal Synapse Pathway	9.91	0.297	ADCY1,ADCY2,ADCY5,ADCY7,ADCY8,CACNA1C,CACNA1D,CACNA1E,CACNA1G,CACNA1I,CACNA2D2,CACNA2D3,CACNB4,CACNG2,CACNG8,FAAH,GNAL,GRIA1,GRIA2,GRIA3,GRIN2B,GRM1,GRM5,KCNJ3,KCNJ5,KCNJ6,MAPK13,MGLL,NAPEPLD,PLCB1,PLCB2,PLCH1,PPP3CA,PRKACB,PRKAR1B,PRKAR2A,RIMS1,TRPV1
GABA Receptor Signaling	9.34	0.326	ABAT,ADCY1,ADCY2,ADCY5,ADCY7,ADCY8,ALDH5A1,CACNA1C,CACNA1D,CACNA1E,CACNA1G,CACNA1I,CACNA2D2,CACNA2D3,CACNB4,CACNG2,CACNG8,GABRA1,GABRA2,GABRA3,GABRB2,GABRB3,GABRG2,GABRQ,GABRR1,GAD2,GPR37,KCNQ2,SLC32A1,SLC6A1,SLC6A11
CREB Signaling in Neurons	8.27	0.232	ADCY1,ADCY2,ADCY5,ADCY7,ADCY8,CACNA1C,CACNA1D,CACNA1E,CACNA1G,CACNA1I,CACNA2D2,CACNA2D3,CACNB4,CACNG2,CACNG8,CAMK2A,CAMK2B,GNAL,GNB5,GNG12,GNG13,GNG4,GRB2,GRIA1,GRIA2,GRIA3,GRID1,GRID2,GRIK4,GRIN2B,GRM1,GRM3,GRM5,GRM7,ITPR2,ITPR3,MAP2K2,PIK3C3,PIK3CB,PLCB1,PLCB2,PLCH1,PRKACB,PRKAR1B,PRKAR2A,PRKCA,PRKCQ,RASD2
Role of NFAT in Cardiac Hypertrophy	7.78	0.224	ADCY1,ADCY2,ADCY5,ADCY7,ADCY8,AKAP5,CACNA1C,CACNA1D,CACNA1E,CACNA1G,CACNA1I,CACNA2D2,CACNA2D3,CACNB4,CACNG2,CACNG8,CAMK1D,CAMK2A,CAMK2B,GNB5,GNG12,GNG13,GNG4,GRB2,IGF1R,IL6ST,ITPR2,ITPR3,MAP2K2,MAPK13,NFATC4,PIK3C3,PIK3CB,PLCB1,PLCB2,PLCH1,PPP3CA,PRKACB,PRKAR1B,PRKAR2A,PRKCA,PRKCQ,RASD2,RCAN2,RCAN3,SLC8A1,SLC8A3,TGFB1
IL-15 Production	7.13	0.264	AATK,ABL2,AXL,DDR2,DSTYK,DYRK3,EPHA2,EPHA4,EPHA8,EPHB2,EPHB3,EPHB4,ERBB4,FGFR3,FGFR4,FLT1,IGF1R,JAK2,JAK3,KDR,MERTK,MET,NFKB1,NTRK2,PDGFRB,PTK6,RET,ROR1,STYK1,TEK,TNK1,YES1
Neuropathic Pain Signaling In Dorsal Horn Neurons	6.79	0.277	CAMK1D,CAMK2A,CAMK2B,FOS,GPR37,GRIA1,GRIA2,GRIA3,GRIN2B,GRM1,GRM3,GRM5,GRM7,ITPR2,ITPR3,KCNQ2,NTRK2,PIK3C3,PIK3CB,PLCB1,PLCB2,PLCH1,PRKACB,PRKAR1B,PRKAR2A,PRKCA,PRKCQ,TAC1
Hepatic Fibrosis / Hepatic Stellate Cell Activation	6.53	0.22	CCN2,COL11A1,COL16A1,COL18A1,COL1A1,COL1A2,COL27A1,COL2A1,COL3A1,COL4A1,COL4A5,COL4A6,COL5A1,COL5A2,COL9A1,COL9A2,COL9A3,ECE1,FLT1,FN1,IGF1R,IGF2,IGFBP3,IGFBP4,IGFBP5,IL1RAP,IL1RAPL1,KDR,LAMA1,LHX2,MET,MYH14,MYL9,NFKB1,PDGFA,PDGFB,PDGFRB,SMAD2,SMAD3,SMAD7,TGFB1
GPCR-Mediated Nutrient Sensing in Enteroendocrine Cells	6.32	0.259	ADCY1,ADCY2,ADCY5,ADCY7,ADCY8,CACNA1C,CACNA1D,CACNA1E,CACNA1G,CACNA1I,CACNA2D2,CACNA2D3,CACNB4,CACNG2,CACNG8,GNG12,GNG13,GNG4,ITPR2,ITPR3,PLCB1,PLCB2,PLCH1,PRKACB,PRKAR1B,PRKAR2A,PRKCA,PRKCQ,RAPGEF4
White Adipose Tissue Browning Pathway	5.94	0.24	ADCY1,ADCY2,ADCY5,ADCY7,ADCY8,BMP7,CACNA1C,CACNA1D,CACNA1E,CACNA1G,CACNA1I,CACNA2D2,CACNA2D3,CACNB4,CACNG2,CACNG8,FGFR3,FGFR4,FGFRL1,GUCY1A2,KDR,MAPK13,NPR1,PRKACB,PRKAR1B,PRKAR2A,RARB,RXRG,THRB,TRPV1,VGF
Opioid Signaling Pathway	5.81	0.194	ADCY1,ADCY2,ADCY5,ADCY7,ADCY8,CACNA1C,CACNA1D,CACNA1E,CACNA1G,CACNA1I,CACNA2D2,CACNA2D3,CACNB4,CACNG2,CACNG8,CAMK1D,CAMK2A,CAMK2B,CLTCL1,FOS,GNAL,GRIN2B,ITPR2,ITPR3,KCNJ3,KCNJ5,KCNJ6,MAP2K2,NFKB1,NOS1,OPRL1,PDE1B,PDE1C,PDYN,PLCB1,PPP3CA,PRKACB,PRKAR1B,PRKAR2A,PRKCA,PRKCQ,RASD2,RGS8,RGS9,RPS6KA2,RPS6KA6,SLC12A5,YES1
Protein Kinase A Signaling	5.72	0.17	ADCY1,ADCY2,ADCY5,ADCY7,ADCY8,ADD2,AKAP12,AKAP5,CAMK2A,CAMK2B,CDKN3,CNGB1,DUSP15,DUSP2,DUSP5,EYA1,FICD,FLNA,GLI3,GNB5,GNG12,GNG13,GNG4,H1-2,ITPR2,ITPR3,KDELR2,MAP2K2,MYL9,NAPEPLD,NFATC4,NFKB1,PDE10A,PDE11A,PDE1B,PDE1C,PDE2A,PDE8B,PHKA2,PLCB1,PLCB2,PLCH1,PLD6,PPP3CA,PRKACB,PRKAR1B,PRKAR2A,PRKCA,PRKCQ,PTPN14,PTPN2,PTPN3,PTPN4,PTPN6,PTPRB,PTPRH,PTPRJ,PTPRR,PTPRZ1,PYGL,PYGM,SMAD3,SMO,TCF7L2,TGFB1,TNN…
Calcium Signaling	5.72	0.204	ACTC1,AKAP5,ATP2A3,ATP2B1,ATP2B2,ATP2B4,CACNA1C,CACNA1D,CACNA1E,CACNA1G,CACNA1I,CACNA2D2,CACNA2D3,CACNB4,CACNG2,CACNG8,CAMK1D,CAMK2A,CAMK2B,CASQ1,GRIA1,GRIA2,GRIA3,GRIN2B,ITPR2,ITPR3,LETM1,MYH14,MYL9,NFATC4,PPP3CA,PRKACB,PRKAR1B,PRKAR2A,RCAN2,RCAN3,SLC8A1,SLC8A3,TNNI3,TRPC3,TRPC4,TRPC5
Axonal Guidance Signaling	5.49	0.161	ABLIM1,ABLIM3,ADAM15,ADAMTS12,ADAMTS17,ADAMTS2,ADAMTS3,ADAMTS4,ADAMTS5,AFG3L2,ARHGEF12,BAIAP2,BMP2,BMP7,CXCL12,ECEL1,EPHA10,EPHA2,EPHA4,EPHA7,EPHA8,EPHB2,EPHB3,EPHB4,FZD10,FZD2,FZD3,FZD4,FZD5,FZD9,GLI3,GNAL,GNB5,GNG12,GNG13,GNG4,GRB2,ITGA5,LRRC4C,MAP2K2,MET,MME,MMP16,MMP17,MMP24,MYL9,NFATC4,NGEF,NTN3,NTRK2,PAK6,PDGFA,PDGFB,PIK3C3,PIK3CB,PLCB1,PLCB2,PLCH1,PLXNA1,PLXNA2,PLXND1,PPP3CA,PRKACB,PRKAR1B…
Synaptic Long Term Depression	5.49	0.206	CACNA1C,CACNA1D,CACNA1E,CACNA1G,CACNA1I,CACNA2D2,CACNA2D3,CACNB4,CACNG2,CACNG8,GNAL,GRIA1,GRIA2,GRIA3,GRID1,GRID2,GRM1,GRM3,GRM5,GRM7,GUCY1A2,IGF1R,ITPR2,ITPR3,LCAT,MAP2K2,NOS1,NPR1,PLA2G12A,PLA2G7,PLAAT3,PLCB1,PLCB2,PLCH1,PNPLA3,PPP2R5A,PRKCA,PRKCQ,RASD2
Gustation Pathway	5.11	0.214	ADCY1,ADCY2,ADCY5,ADCY7,ADCY8,CACNA1C,CACNA1D,CACNA1E,CACNA1G,CACNA1I,CACNA2D2,CACNA2D3,CACNB4,CACNG2,CACNG8,FICD,GNG13,ITPR2,ITPR3,NAPEPLD,P2RX5,PANX1,PDE10A,PDE11A,PDE1B,PDE1C,PDE2A,PDE8B,PLCB2,PLD6,PRKACB,PRKAR1B,PRKAR2A
α-Adrenergic Signaling	5.06	0.25	ADCY1,ADCY2,ADCY5,ADCY7,ADCY8,ADRA1A,GNB5,GNG12,GNG13,GNG4,ITPR2,ITPR3,MAP2K2,PHKA2,PRKACB,PRKAR1B,PRKAR2A,PRKCA,PRKCQ,PYGL,PYGM,RASD2,SLC8A1,SLC8A3
Breast Cancer Regulation by Stathmin1	4.95	0.151	ACKR3,ADCYAP1R1,ADGRA2,ADGRG2,ADGRG5,ADGRL1,ADGRV1,ADORA2B,ADRA1A,ADRA2C,APLNR,ARHGEF12,ARHGEF17,AURKA,AURKB,C5AR1,CAMK1D,CAMK2A,CAMK2B,CCND2,CDK6,CELSR1,CHRM3,CRHR2,E2F1,E2F7,F2RL2,FOXM1,FZD10,FZD2,FZD3,FZD4,FZD5,FZD9,GNB5,GNG12,GNG13,GNG4,GPR12,GPR137B,GPR139,GPR143,GPR146,GPR149,GPR176,GPR180,GPR19,GPR21,GPR22,GPR26,GPR37,GPR50,GPR68,GPR83,GRB2,GRM1,GRM3,GRM5,GRM7,GRPR,HCRTR2,HTR5A,LPAR1,LTB4R…
Regulation of the Epithelial-Mesenchymal Transition Pathway	4.92	0.198	CDH1,EGR1,FGF12,FGF14,FGF22,FGFR3,FGFR4,FGFRL1,FZD10,FZD2,FZD3,FZD4,FZD5,FZD9,GRB2,HMGA2,JAG1,JAK2,JAK3,MAP2K2,MET,NFKB1,NOTCH1,NOTCH2,NOTCH3,PARD6B,PDGFRB,PIK3C3,PIK3CB,PYGO1,RASD2,SMAD2,SMAD3,SMO,TCF7L2,TGFB1,WNT3,WNT4
Cellular Effects of Sildenafil (Viagra)	4.85	0.221	ACTC1,ADCY1,ADCY2,ADCY5,ADCY7,ADCY8,CACNA1C,CACNA1D,CACNA1E,CACNG2,CACNG8,GPR37,GUCY1A2,ITPR2,ITPR3,KCNQ2,MYH14,MYL9,PDE1B,PDE1C,PDE2A,PLCB1,PLCB2,PLCH1,PPP1R12B,PRKACB,PRKAR1B,PRKAR2A,SLC4A10
Corticotropin Releasing Hormone Signaling	4.82	0.214	ADCY1,ADCY2,ADCY5,ADCY7,ADCY8,CACNA1C,CACNA1D,CACNA1E,CACNA1G,CACNA1I,CACNA2D2,CACNA2D3,CACNB4,CACNG2,CACNG8,CRHR2,FOS,GLI3,GUCY1A2,ITPR2,ITPR3,MAP2K2,MAPK13,NOS1,NPR1,PRKACB,PRKAR1B,PRKAR2A,PRKCA,PRKCQ,SMO
GNRH Signaling	4.8	0.202	ADCY1,ADCY2,ADCY5,ADCY7,ADCY8,CACNA1C,CACNA1D,CACNA1E,CACNA1G,CACNA1I,CACNA2D2,CACNA2D3,CACNB4,CACNG2,CACNG8,CAMK2A,CAMK2B,EGR1,FOS,GRB2,ITPR2,ITPR3,MAP2K2,MAP3K5,MAPK13,NFKB1,PAK6,PLCB1,PLCB2,PRKACB,PRKAR1B,PRKAR2A,PRKCA,PRKCQ,RASD2
Osteoarthritis Pathway	4.69	0.19	ADAMTS4,ADAMTS5,ALPL,ANKH,BMP2,C1QTNF4,CASQ1,CNMD,COL2A1,DDR2,FGFR3,FN1,FZD10,FZD2,FZD3,FZD4,FZD5,FZD9,GLI3,GREM1,HES1,HTRA1,IL1RAP,IL1RAPL1,ITGA5,JAG1,MATN3,MTF1,NFKB1,NOTCH1,S1PR2,SDC4,SMAD2,SMAD3,SMAD7,SMAD9,SMO,SOX9,TCF7L2,TGFB1
Cardiac β-adrenergic Signaling	4.64	0.213	ADCY1,ADCY2,ADCY5,ADCY7,ADCY8,AKAP12,AKAP5,ATP2A3,CACNA1C,CACNA1D,CACNA1E,FICD,GNB5,GNG12,GNG13,GNG4,NAPEPLD,PDE10A,PDE11A,PDE1B,PDE1C,PDE2A,PDE8B,PLD6,PPP2R5A,PRKACB,PRKAR1B,PRKAR2A,SLC8A1,SLC8A3
Cardiac Hypertrophy Signaling (Enhanced)	4.6	0.154	ACVR2B,ADCY1,ADCY2,ADCY5,ADCY7,ADCY8,ADRA1A,ADRA2C,ATP2A3,CACNA1C,CACNA1D,CACNA1E,CAMK2A,CAMK2B,CLCF1,CNTF,CYBB,DIAPH2,DIAPH3,FGF12,FGF14,FGF22,FGFR3,FGFR4,FGFRL1,FICD,FZD10,FZD2,FZD3,FZD4,FZD5,FZD9,IFNLR1,IGF1R,IL13RA1,IL27RA,IL6ST,INPP5F,ITGA5,ITPR2,ITPR3,JAK2,MAP2K2,MAP3K5,MAPK13,MKNK2,MYOCD,NAPEPLD,NFATC4,NFKB1,NPR1,PDE10A,PDE11A,PDE1B,PDE1C,PDE2A,PDE8B,PIK3C3,PIK3CB,PLCB1,PLCB2,PLCH1,PLD6,PP…
Human Embryonic Stem Cell Pluripotency	4.59	0.215	BMP2,BMP7,FGFR3,FGFR4,FGFRL1,FOXO1,FZD10,FZD2,FZD3,FZD4,FZD5,FZD9,NTRK2,PDGFA,PDGFB,PDGFRB,PIK3C3,PIK3CB,S1PR2,SALL4,SMAD2,SMAD3,SMAD7,SMO,TCF7L2,TGFB1,WNT3,WNT4,ZIC3
Molecular Mechanisms of Cancer	4.56	0.161	ADCY1,ADCY2,ADCY5,ADCY7,ADCY8,ARHGEF12,ARHGEF17,AURKA,BMP2,BMP7,BRCA1,CAMK2A,CAMK2B,CCND2,CDH1,CDK18,CDK6,E2F1,E2F7,FANCD2,FOS,FOXO1,FZD10,FZD2,FZD3,FZD4,FZD5,FZD9,GNAL,GRB2,HIPK2,ITGA5,JAK2,JAK3,LRP6,MAP2K2,MAP3K5,MAPK13,MDM2,NFKB1,NOTCH1,PAK6,PIK3C3,PIK3CB,PLCB1,PLCB2,PRKACB,PRKAR1B,PRKAR2A,PRKCA,PRKCQ,RASD2,RASGRF2,RHOV,SMAD2,SMAD3,SMAD7,SMAD9,SMO,TGFB1,TP53,WNT3,WNT4
G Beta Gamma Signaling	4.56	0.221	ADCY1,ADCY2,CACNA1C,CACNA1D,CACNA1E,CACNA1G,CACNA1I,CACNA2D2,CACNA2D3,CACNB4,CACNG2,CACNG8,GNAL,GNB5,GNG12,GNG13,GNG4,GRB2,KCNJ3,KCNJ5,KCNJ6,PRKACB,PRKAR1B,PRKAR2A,PRKCA,PRKCQ,RASD2
Colorectal Cancer Metastasis Signaling	4.47	0.178	ADCY1,ADCY2,ADCY5,ADCY7,ADCY8,BIRC5,CDH1,FOS,FZD10,FZD2,FZD3,FZD4,FZD5,FZD9,GNB5,GNG12,GNG13,GNG4,GRB2,IL6ST,JAK2,JAK3,LRP6,MAP2K2,MMP16,MMP17,MMP24,NFKB1,PIK3C3,PIK3CB,PRKACB,PRKAR1B,PRKAR2A,PTGER3,PTGER4,RASD2,RHOV,SMAD2,SMAD3,SMO,TCF7L2,TGFB1,TP53,WNT3,WNT4
Kinetochore Metaphase Signaling Pathway	4.18	0.228	AURKB,BIRC5,BUB1,BUB1B,CCNB1,CDC20,CDCA8,CENPE,CENPH,CENPN,ESPL1,INCENP,KIF2C,KNL1,MAD2L1,NDC80,PLK1,PPP2R5A,PTTG1,SKA1,SKA3,STAG3,TTK
Dopamine-DARPP32 Feedback in cAMP Signaling	4.18	0.196	ADCY1,ADCY2,ADCY5,ADCY7,ADCY8,ATP2A3,CACNA1C,CACNA1D,CACNA1E,CALY,GRIN2B,GUCY1A2,ITPR2,ITPR3,KCNJ11,KCNJ14,KCNJ2,KCNJ3,KCNJ4,KCNJ5,KCNJ6,NOS1,PLCB1,PLCB2,PLCH1,PPP2R5A,PPP3CA,PRKACB,PRKAR1B,PRKAR2A,PRKCA,PRKCQ
nNOS Signaling in Skeletal Muscle Cells	4.13	0.317	CACNA1C,CACNA1D,CACNA1E,CACNA1G,CACNA1I,CACNA2D2,CACNA2D3,CACNB4,CACNG2,CACNG8,DMD,NOS1,SNTB1
Netrin Signaling	4.02	0.262	ABLIM1,ABLIM3,CACNA1C,CACNA1D,CACNA1E,CACNA1G,CACNA1I,CACNA2D2,CACNA2D3,CACNB4,CACNG2,CACNG8,NFATC4,PPP3CA,PRKACB,PRKAR1B,PRKAR2A
G-Protein Coupled Receptor Signaling	4	0.169	ADCY1,ADCY2,ADCY5,ADCY7,ADCY8,ADORA2B,ADRA1A,ADRA2C,APLNR,CAMK2A,CAMK2B,CHRM3,FICD,GNAL,GRB2,GRM1,GRM3,GRM5,GRM7,HTR5A,LPAR1,MAP2K2,NAPEPLD,NFKB1,OPRL1,PDE10A,PDE11A,PDE1B,PDE1C,PDE2A,PDE8B,PIK3C3,PIK3CB,PLCB1,PLCB2,PLD6,PRKACB,PRKAR1B,PRKAR2A,PRKCA,PTGER3,PTGER4,RAP1GAP,RAPGEF4,RASD2,RGS2
cAMP-mediated signaling	3.91	0.175	ADCY1,ADCY2,ADCY5,ADCY7,ADCY8,ADORA2B,ADRA2C,AKAP12,AKAP5,APLNR,CAMK1D,CAMK2A,CAMK2B,CHRM3,CNGB1,FICD,GNAL,GRM3,GRM7,HTR5A,LPAR1,MAP2K2,NAPEPLD,OPRL1,PDE10A,PDE11A,PDE1B,PDE1C,PDE2A,PDE8B,PLD6,PPP3CA,PRKACB,PRKAR1B,PRKAR2A,PTGER3,PTGER4,RAP1GAP,RAPGEF4,RGS2
Adipogenesis pathway	3.82	0.201	BMP2,BMP7,CLOCK,DGKD,FGFR3,FGFR4,FGFRL1,FOXO1,FZD10,FZD2,FZD3,FZD4,FZD5,FZD9,GTF2H5,KLF5,NFATC4,NOCT,NR2F2,RBBP7,SMAD3,SMAD9,SMO,SOX9,TBL1XR1,TGFB1,TP53
Wnt/Ca+ pathway	3.75	0.258	CAMK2A,FZD10,FZD2,FZD3,FZD4,FZD5,FZD9,NFATC4,NFKB1,PLCB1,PLCB2,PLCH1,PPP3CA,PRKCA,ROR1,SMO
Glioblastoma Multiforme Signaling	3.71	0.188	CDK6,E2F1,E2F7,FOXO1,FZD10,FZD2,FZD3,FZD4,FZD5,FZD9,GRB2,IGF1R,IGF2,ITPR2,ITPR3,MAP2K2,MDM2,PDGFA,PDGFB,PDGFRB,PIK3C3,PIK3CB,PLCB1,PLCB2,PLCH1,RASD2,RHOV,SMO,TP53,WNT3,WNT4
Synaptic Long Term Potentiation	3.7	0.202	ADCY1,ADCY8,CACNA1C,CAMK2A,CAMK2B,GRIA1,GRIA2,GRIA3,GRIN2B,GRM1,GRM3,GRM5,GRM7,ITPR2,ITPR3,MAP2K2,PLCB1,PLCB2,PLCH1,PPP3CA,PRKACB,PRKAR1B,PRKAR2A,PRKCA,PRKCQ,RASD2
Glutamate Receptor Signaling	3.65	0.263	GRIA1,GRIA2,GRIA3,GRID1,GRID2,GRIK4,GRIN2B,GRM1,GRM3,GRM5,GRM7,HOMER1,HOMER2,SLC1A2,SLC1A6
Insulin Secretion Signaling Pathway	3.61	0.169	ABCC8,ADCY1,ADCY2,ADCY5,ADCY7,ADCY8,AGO1,AGO2,CACNA1C,CACNA1D,CACNA1E,CACNA1G,CAMK2A,CAMK2B,CHRM3,EIF2S3,EIF4EBP2,GCK,GOSR2,ITPR2,ITPR3,JAK2,JAK3,KCNB1,KCNJ11,MAFA,MAPK13,NALCN,PIK3C3,PIK3CB,PLCB1,PLCB2,PLCH1,PRKACB,PRKAR1B,PRKAR2A,PRKCA,PRKCQ,PRLR,RAPGEF4,YES1
Renin-Angiotensin Signaling	3.53	0.203	ADCY1,ADCY2,ADCY5,ADCY7,ADCY8,FOS,GRB2,ITPR2,ITPR3,JAK2,MAP2K2,MAPK13,NFKB1,PAK6,PIK3C3,PIK3CB,PRKACB,PRKAR1B,PRKAR2A,PRKCA,PRKCQ,PTPN6,RASD2,SHC3
IL-1 Signaling	3.5	0.22	ADCY1,ADCY2,ADCY5,ADCY7,ADCY8,FOS,GNAL,GNB5,GNG12,GNG13,GNG4,IL1RAP,IRAK1,IRAK3,MAPK13,NFKB1,PRKACB,PRKAR1B,PRKAR2A,TRAF6
Role of NANOG in Mammalian Embryonic Stem Cell Pluripotency	3.47	0.202	BMP2,BMP7,FZD10,FZD2,FZD3,FZD4,FZD5,FZD9,GRB2,IL6ST,JAK2,JAK3,LIFR,MAP2K2,PIK3C3,PIK3CB,RASD2,SALL4,SMAD9,SMO,TP53,WNT3,WNT4,ZFP42
Glutamate Degradation III (via 4-aminobutyrate)	3.41	0.8	ABAT,ALDH5A1,GAD2,SUCLG2
Relaxin Signaling	3.36	0.187	ADCY1,ADCY2,ADCY5,ADCY7,ADCY8,FICD,FOS,GNAL,GNB5,GNG12,GNG13,GNG4,GUCY1A2,NAPEPLD,NFKB1,NPR1,PDE10A,PDE11A,PDE1B,PDE1C,PDE2A,PDE8B,PIK3C3,PIK3CB,PLD6,PRKACB,PRKAR1B,PRKAR2A
Apelin Liver Signaling Pathway	3.34	0.346	APLN,APLNR,COL18A1,COL1A1,COL1A2,COL2A1,COL3A1,EDN3,PDGFRB
Endothelin-1 Signaling	3.34	0.176	ADCY1,ADCY2,ADCY5,ADCY7,ADCY8,CASQ1,ECE1,FOS,GNAL,GPLD1,GRB2,GUCY1A2,ITPR2,ITPR3,LCAT,MAPK13,NAPEPLD,NOS1,PIK3C3,PIK3CB,PLA2G12A,PLA2G7,PLAAT3,PLCB1,PLCB2,PLCH1,PLD5,PLD6,PNPLA3,PRKCA,PRKCQ,RASD2,SHC3
Wnt/β-catenin Signaling	3.33	0.179	ACVR2B,CD44,CDH1,CDH3,DKK2,DKK3,FZD10,FZD2,FZD3,FZD4,FZD5,FZD9,GJA1,LRP6,MDM2,NR5A2,PPP2R5A,RARB,SFRP1,SFRP2,SMO,SOX11,SOX21,SOX3,SOX9,TCF7L2,TGFB1,TLE3,TP53,WNT3,WNT4
Androgen Signaling	3.33	0.191	AR,CACNA1C,CACNA1D,CACNA1E,CACNA1G,CACNA1I,CACNA2D2,CACNA2D3,CACNB4,CACNG2,CACNG8,GNAL,GNB5,GNG12,GNG13,GNG4,GTF2H5,NCOA4,NFKB1,PRKACB,PRKAR1B,PRKAR2A,PRKCA,PRKCQ,SHBG,SMAD3
Role of Osteoblasts, Osteoclasts and Chondrocytes in Rheumatoid Arthritis	3.29	0.168	ADAMTS4,ADAMTS5,ALPL,BMP2,BMP7,COL1A1,DKK2,DKK3,FOS,FOXO1,FZD10,FZD2,FZD3,FZD4,FZD5,FZD9,GSN,IL1RAP,IL1RAPL1,ITGA5,LRP6,MAP3K5,NFATC4,NFKB1,PIK3C3,PIK3CB,PPP3CA,SFRP1,SFRP2,SMAD9,SMO,TCF7L2,TGFB1,TNFRSF11A,TRAF6,WNT3,WNT4
Leptin Signaling in Obesity	3.29	0.23	ADCY1,ADCY2,ADCY5,ADCY7,ADCY8,FOXO1,GRB2,JAK2,MAP2K2,PIK3C3,PIK3CB,PLCB1,PLCB2,PLCH1,PRKACB,PRKAR1B,PRKAR2A
Pancreatic Adenocarcinoma Signaling	3.24	0.202	BIRC5,BRCA2,E2F1,E2F7,GPLD1,GRB2,JAK2,JAK3,MAP2K2,MDM2,NAPEPLD,NFKB1,NOTCH1,PIK3C3,PIK3CB,PLD5,PLD6,RAD51,SMAD2,SMAD3,TGFB1,TP53
Hepatic Fibrosis Signaling Pathway	3.22	0.149	ACVR2B,CACNA1C,CACNA1D,CACNA1E,CCN2,COL18A1,COL1A1,COL1A2,COL2A1,COL3A1,CYBB,FLT1,FOS,FOXO1,FZD10,FZD2,FZD3,FZD4,FZD5,FZD9,GLI3,IL1RAP,IL1RAPL1,IRAK1,IRAK3,ITGA5,JAK2,KDR,LRP6,MAP2K2,MAPK13,MYL9,NFKB1,PDGFA,PDGFB,PDGFRB,PIK3C3,PIK3CB,PRKACB,PRKAR1B,PRKAR2A,PRKCA,PRKCQ,RASD2,RHOV,SMAD2,SMAD3,SMAD7,SMO,TCF7L2,TGFB1,TRAF6,WNT3,WNT4,YAP1
Mouse Embryonic Stem Cell Pluripotency	3.18	0.204	FZD10,FZD2,FZD3,FZD4,FZD5,FZD9,GRB2,IL6ST,JAK2,JAK3,LIFR,MAP2K2,MAPK13,PIK3C3,PIK3CB,RASD2,SMAD9,SMO,TCF7L2,TP53,ZFP42
RAR Activation	3.09	0.17	ADCY1,ADCY2,ADCY5,ADCY7,ADCY8,ARID2,BMP2,FOS,GTF2H5,IGFBP3,JAK2,LRAT,MAP3K5,MAPK13,NCOR2,NFKB1,NR2F2,PIK3CB,PRKACB,PRKAR1B,PRKAR2A,PRKCA,PRKCQ,RARB,RDH10,RELB,RXRG,SMAD2,SMAD3,SMAD7,SMAD9,SMARCD3,TGFB1
GP6 Signaling Pathway	3.08	0.193	COL11A1,COL16A1,COL18A1,COL1A1,COL1A2,COL27A1,COL2A1,COL3A1,COL4A1,COL4A5,COL4A6,COL5A1,COL5A2,COL9A1,COL9A2,COL9A3,LAMA1,LAMB2,PIK3C3,PIK3CB,PRKCA,PRKCQ,RASGRP2
TR/RXR Activation	3.07	0.214	AKR1C1/AKR1C2,DIO3,MDM2,ME1,NCOA4,NCOR2,PFKP,PIK3C3,PIK3CB,RAB3B,RCAN2,RXRG,STRBP,SYT12,SYT2,TBL1XR1,THRB,UCP2
4-aminobutyrate Degradation I	3.06	1	ABAT,ALDH5A1,SUCLG2
Nitric Oxide Signaling in the Cardiovascular System	3	0.202	ATP2A3,CACNA1C,CACNA1D,CACNA1E,FLT1,GUCY1A2,ITPR2,ITPR3,KDR,MAP2K2,PDE1B,PDE1C,PDE2A,PIK3C3,PIK3CB,PRKACB,PRKAR1B,PRKAR2A,PRKCA,PRKCQ
Gαs Signaling	2.95	0.196	ADCY1,ADCY2,ADCY5,ADCY7,ADCY8,ADD2,ADORA2B,CHRM3,CNGB1,GNB5,GNG12,GNG13,GNG4,HTR5A,MAP2K2,PRKACB,PRKAR1B,PRKAR2A,PTGER4,RAPGEF4,RGS2
GPCR-Mediated Integration of Enteroendocrine Signaling Exemplified by an L Cell	2.9	0.219	ADCY1,ADCY2,ADCY5,ADCY7,ADCY8,GAL,GRPR,ITPR2,ITPR3,NMB,PLCB1,PLCB2,PLCH1,PRKACB,PRKAR1B,PRKAR2A
Actin Cytoskeleton Signaling	2.79	0.161	ACTC1,ACTN1,ACTN2,ARHGEF12,BAIAP2,CYFIP2,DIAPH2,DIAPH3,FGD3,FGF12,FGF14,FGF22,FLNA,FN1,GNG12,GRB2,GSN,IQGAP2,IQGAP3,ITGA5,MAP2K2,MYH14,MYL9,PAK6,PDGFA,PDGFB,PIK3C3,PIK3CB,PPP1R12B,RASD2,SSH3,TIAM1,TLN2,VAV2,VCL
Choline Biosynthesis III	2.75	0.4	GPLD1,NAPEPLD,PCYT1B,PHKA1,PLD5,PLD6
IGF-1 Signaling	2.73	0.192	CCN1,CCN2,CCN3,FOS,FOXO1,GRB2,IGF1R,IGFBP2,IGFBP3,IGFBP4,IGFBP5,JAK2,MAP2K2,PIK3C3,PIK3CB,PRKACB,PRKAR1B,PRKAR2A,RASD2,SOCS7
Amyotrophic Lateral Sclerosis Signaling	2.72	0.196	CACNA1C,CACNA1D,CACNA1E,CAT,GDNF,GRIA1,GRIA2,GRIA3,GRID1,GRID2,GRIK4,GRIN2B,NEFL,NOS1,PIK3C3,PIK3CB,PPP3CA,SLC1A2,TP53
P2Y Purigenic Receptor Signaling Pathway	2.69	0.181	ADCY1,ADCY2,ADCY5,ADCY7,ADCY8,FOS,GNB5,GNG12,GNG13,GNG4,MAP2K2,NFKB1,PIK3C3,PIK3CB,PLCB1,PLCB2,PLCH1,PRKACB,PRKAR1B,PRKAR2A,PRKCA,PRKCQ,RASD2
Gap Junction Signaling	2.65	0.162	ACTC1,ADCY1,ADCY2,ADCY5,ADCY7,ADCY8,CCN3,GJA1,GJA9,GRB2,GRIA1,GRIA2,GRIA3,GUCY1A2,ITPR2,ITPR3,LPAR1,MAP2K2,NPR1,PIK3C3,PIK3CB,PLCB1,PLCB2,PLCH1,PPP3CA,PRKACB,PRKAR1B,PRKAR2A,PRKCA,PRKCQ,RASD2,TUBA3C/TUBA3D
Regulation Of The Epithelial Mesenchymal Transition In Development Pathway	2.65	0.202	BRCA1,CDH1,FZD10,FZD2,FZD3,FZD4,FZD5,FZD9,GLI3,JAG1,NFKB1,NOTCH1,PYGO1,SMO,TCF7L2,WNT3,WNT4
Growth Hormone Signaling	2.59	0.211	FOS,IGF1R,IGF2,IGFALS,IGFBP3,JAK2,ONECUT1,PIK3C3,PIK3CB,PRKCA,PRKCQ,PTPN6,RPS6KA2,RPS6KA6,SOCS7
Ovarian Cancer Signaling	2.5	0.173	BRCA1,BRCA2,CD44,E2F1,FZD10,FZD2,FZD3,FZD4,FZD5,FZD9,GJA1,MAP2K2,PIK3C3,PIK3CB,PRKACB,PRKAR1B,PRKAR2A,RAD51,RASD2,SMO,TCF7L2,TP53,WNT3,WNT4
CCR5 Signaling in Macrophages	2.49	0.191	CACNA1C,CACNA1D,CACNA1E,CACNA1G,CACNA1I,CACNA2D2,CACNA2D3,CACNB4,CACNG2,CACNG8,FOS,GNB5,GNG12,GNG13,GNG4,MAPK13,PRKCA,PRKCQ
Gαi Signaling	2.44	0.176	ADCY1,ADCY2,ADCY5,ADCY7,ADCY8,ADRA2C,APLNR,GNB5,GNG12,GNG13,GNG4,GRB2,GRM3,GRM7,LPAR1,OPRL1,PRKACB,PRKAR1B,PRKAR2A,PTGER3,RAP1GAP,RASD2
Glioma Signaling	2.43	0.182	CAMK1D,CAMK2A,CAMK2B,CDK6,E2F1,E2F7,GRB2,IGF1R,IGF2,MAP2K2,MDM2,PDGFA,PDGFB,PDGFRB,PIK3C3,PIK3CB,PRKCA,PRKCQ,RASD2,TP53
Inhibition of Angiogenesis by TSP1	2.42	0.265	CD47,GUCY1A2,HSPG2,KDR,MAPK13,SDC1,TGFB1,THBS1,TP53
PCP pathway	2.41	0.217	CELSR1,CTHRC1,FZD10,FZD2,FZD3,FZD4,FZD5,FZD9,PRICKLE1,SMO,VANGL1,WNT3,WNT4
Factors Promoting Cardiogenesis in Vertebrates	2.37	0.167	ACVR2B,BMP2,BMP7,CAMK2A,CAMK2B,FZD10,FZD2,FZD3,FZD4,FZD5,FZD9,LRP6,MYOCD,PLCB1,PLCB2,PLCH1,PRKCA,PRKCQ,SMAD2,SMAD9,SMO,TCF7L2,TGFB1,WNT3,WNT4
PPARα/RXRα Activation	2.36	0.158	ACOX1,ACVR2B,ADCY1,ADCY2,ADCY5,ADCY7,ADCY8,CHD5,CLOCK,GPD2,GRB2,IL1RAP,IL1RAPL1,ITGB5,JAK2,MAP2K2,NCOR2,NFKB1,PLCB1,PLCB2,PLCH1,PRKACB,PRKAR1B,PRKAR2A,PRKCA,RASD2,SMAD2,SMAD3,TGFB1,TRAF6
Gαq Signaling	2.36	0.165	ADRA1A,CHRM3,GNB5,GNG12,GNG13,GNG4,GPLD1,GRM1,GRM5,ITPR2,ITPR3,MAP2K2,NAPEPLD,NFATC4,NFKB1,PIK3C3,PIK3CB,PLCB1,PLCB2,PLD5,PLD6,PPP3CA,PRKCA,PRKCQ,RGS2,RHOV
Thrombin Signaling	2.31	0.154	ADCY1,ADCY2,ADCY5,ADCY7,ADCY8,ARHGEF12,CAMK1D,CAMK2A,CAMK2B,F2RL2,GNAL,GNB5,GNG12,GNG13,GNG4,GRB2,ITPR2,ITPR3,MAP2K2,MAPK13,MYL9,NFKB1,PIK3C3,PIK3CB,PLCB1,PLCB2,PLCH1,PPP1R12B,PRKCA,PRKCQ,RASD2,RHOV
HOTAIR Regulatory Pathway	2.29	0.162	AGO1,AGO2,AR,CD44,CDH1,COL1A1,COL1A2,DNMT3B,ESR1,FOXM1,JARID2,MDM2,MET,MMP16,MMP17,MMP24,NFKB1,PCDH10,PIK3C3,PIK3CB,RBBP7,REST,TCF7L2,TGFB1,WNT3,WNT4
Cell Cycle: G2/M DNA Damage Checkpoint Regulation	2.24	0.224	AURKA,BORA,BRCA1,CCNB1,CCNB2,HIPK2,MDM2,PKMYT1,PLK1,TOP2A,TP53
Role of Macrophages, Fibroblasts and Endothelial Cells in Rheumatoid Arthritis	2.23	0.141	ADAMTS4,C5AR1,CAMK2A,CAMK2B,CXCL12,DKK2,DKK3,FN1,FOS,FZD10,FZD2,FZD3,FZD4,FZD5,FZD9,IL1RAP,IL1RAPL1,IL6ST,IRAK1,IRAK3,JAK2,LRP6,MAP2K2,NFATC4,NFKB1,PDGFA,PDGFB,PIK3C3,PIK3CB,PLCB1,PLCB2,PLCH1,PPP3CA,PRKCA,PRKCQ,RASD2,SFRP1,SFRP2,SMO,TCF7L2,TGFB1,TRAF6,WNT3,WNT4
Apelin Endothelial Signaling Pathway	2.21	0.174	ADCY1,ADCY2,ADCY5,ADCY7,ADCY8,APLN,APLNR,FOS,GNAL,MAP2K2,NFKB1,PIK3C3,PIK3CB,PLCB1,PLCB2,PRKCA,PRKCQ,RASD2,SMAD3,TEK
Paxillin Signaling	2.18	0.176	ACTC1,ACTN1,ACTN2,GRB2,ITGA1,ITGA5,ITGA6,ITGA9,ITGAV,ITGB5,ITGB8,MAPK13,PAK6,PARVA,PIK3C3,PIK3CB,RASD2,TLN2,VCL
Phospholipases	2.16	0.203	GPLD1,LCAT,LIPG,NAPEPLD,PLA2G12A,PLA2G7,PLAAT3,PLCB1,PLCB2,PLCH1,PLD5,PLD6,PNPLA3
Regulation Of The Epithelial Mesenchymal Transition By Growth Factors Pathway	2.16	0.154	CDH1,EGR1,FGF12,FGF14,FGF22,FGFR3,FGFR4,FGFRL1,FOS,FOXO1,GRB2,HMGA2,JAK2,JAK3,MAP2K2,MAPK13,MET,NFKB1,PARD6B,PDGFA,PDGFB,PDGFRB,PIK3C3,PIK3CB,RASD2,SMAD2,SMAD3,TGFB1,YAP1
PDGF Signaling	2.15	0.186	ABL2,EIF2AK2,FOS,GRB2,INPP5F,JAK2,JAK3,MAP2K2,PDGFA,PDGFB,PDGFRB,PIK3C3,PIK3CB,PRKCA,RASD2,SYNJ2
Leukocyte Extravasation Signaling	2.14	0.152	ACTC1,ACTN1,ACTN2,ARHGAP8/PRR5-ARHGAP8,CD44,CD99,CLDN1,CLDN4,CLDN6,CLDN9,CTNNA3,CXCL12,CYBB,ICAM3,ITGA1,ITGA5,ITGA6,MAP2K2,MAPK13,MMP16,MMP17,MMP24,PIK3C3,PIK3CB,PRKCA,PRKCQ,RAP1GAP,RAPGEF4,VAV2,VCL
G Protein Signaling Mediated by Tubby	2.13	0.258	GNB5,GNG12,GNG13,GNG4,JAK2,PLCB1,PLCB2,TUB
Myo-inositol Biosynthesis	2.12	0.6	BPNT2,IMPA2,INPP5F
DNA Double-Strand Break Repair by Homologous Recombination	2.12	0.357	BRCA1,BRCA2,MRE11,POLA1,RAD51
Basal Cell Carcinoma Signaling	2.12	0.194	BMP2,BMP7,FZD10,FZD2,FZD3,FZD4,FZD5,FZD9,GLI3,SMO,TCF7L2,TP53,WNT3,WNT4
Role of BRCA1 in DNA Damage Response	2.08	0.188	ARID2,BARD1,BLM,BRCA1,BRCA2,BRIP1,E2F1,E2F7,FAAP24,FANCD2,MRE11,PLK1,RAD51,SMARCD3,TP53
Superpathway of Inositol Phosphate Compounds	2.08	0.151	ACP6,ALPL,ATP1A2,DUSP15,DUSP2,DUSP5,INPP5F,IPMK,ITPK1,ITPKB,MTMR7,NOCT,NUDT3,PALD1,PIK3C3,PIK3CB,PLCB1,PLCB2,PLCH1,PPIP5K2,PPM1H,PPP2R5A,PPP3CA,PTPN2,PTPN6,PTPRH,PTPRJ,SSH3,SYNJ2,TNS3
Type II Diabetes Mellitus Signaling	2.07	0.162	ABCC8,ACSL4,ACSL6,CACNA1C,CACNA1D,CACNA1E,CACNA1G,CACNA1I,CACNA2D2,CACNA2D3,CACNB4,CACNG2,CACNG8,GCK,KCNJ11,MAFA,MAP3K5,NFKB1,PIK3C3,PIK3CB,PRKCA,PRKCQ,SOCS7
IL-8 Signaling	2.05	0.15	CCND2,CDH1,CYBB,FLT1,FOS,GNB5,GNG12,GNG13,GNG4,GPLD1,IRAK1,IRAK3,ITGAV,ITGB5,KDR,MAP2K2,MYL9,NAPEPLD,NFKB1,PIK3C3,PIK3CB,PLCB2,PLD5,PLD6,PRKCA,PRKCQ,RASD2,RHOV,TEK,TRAF6
CXCR4 Signaling	2.05	0.156	ADCY1,ADCY2,ADCY5,ADCY7,ADCY8,CXCL12,EGR1,FOS,GNAL,GNB5,GNG12,GNG13,GNG4,ITPR2,ITPR3,MAP2K2,MYL9,PAK6,PIK3C3,PIK3CB,PLCB1,PLCB2,PRKCA,PRKCQ,RASD2,RHOV
CDP-diacylglycerol Biosynthesis I	2.04	0.3	ABHD5,AGPAT3,CDS1,CDS2,LCLAT1,PNPLA3
Maturity Onset Diabetes of Young (MODY) Signaling	2.04	0.203	ABCC8,APOB,APOE,APOL2,CACNA1C,CACNA1D,CACNA1E,GCK,KCNJ11,NFKB1,ONECUT1,UCP2
STAT3 Pathway	2.04	0.163	CISH,FGFR3,FGFR4,FLT1,IFNLR1,IGF1R,IL13RA1,IL27RA,IL6ST,JAK2,KDR,MAP2K2,MAPK13,NTRK2,PDGFB,PDGFRB,PTPN2,PTPN6,RASD2,SOCS7,TGFB1,TNFRSF11A
FcγRIIB Signaling in B Lymphocytes	1.96	0.187	CACNA1C,CACNA1D,CACNA1E,CACNA1G,CACNA1I,CACNA2D2,CACNA2D3,CACNB4,CACNG2,CACNG8,GRB2,PIK3C3,PIK3CB,RASD2
Calcium Transport I	1.96	0.4	ATP2A3,ATP2B1,ATP2B2,ATP2B4
Apelin Cardiomyocyte Signaling Pathway	1.9	0.172	APLN,APLNR,ATP2A3,CAT,MAPK13,MYL9,PIK3C3,PIK3CB,PLCB1,PLCB2,PLCH1,PRKCA,PRKCQ,SLC8A1,SLC8A3,SLC9A2,TGFB1
Adrenomedullin signaling pathway	1.89	0.147	ADCY1,ADCY2,ADCY5,ADCY7,ADCY8,FOS,GPR37,GRB2,GUCY1A2,ITPR2,ITPR3,KCNQ2,MAP2K2,MAPK13,NFKB1,NPR1,PIK3C3,PIK3CB,PLCB1,PLCB2,PLCH1,PRKACB,PRKAR1B,PRKAR2A,RASD2,RXRG,SHC3,TFAP2A,TFAP2B
Cardiac Hypertrophy Signaling	1.88	0.142	ADCY1,ADCY2,ADCY5,ADCY7,ADCY8,ADRA1A,ADRA2C,CACNA1C,CACNA1D,CACNA1E,GNAL,GNB5,GNG12,GNG13,GNG4,GRB2,IGF1R,MAP2K2,MAP3K5,MAPK13,MYL9,NFATC4,PIK3C3,PIK3CB,PLCB1,PLCB2,PLCH1,PPP3CA,PRKACB,PRKAR1B,PRKAR2A,RASD2,RHOV,TGFB1
CDK5 Signaling	1.86	0.167	ADCY1,ADCY2,ADCY5,ADCY7,ADCY8,CABLES1,EGR1,GNAL,ITGA6,LAMA1,MAP2K2,MAPK13,NTRK2,PPP2R5A,PRKACB,PRKAR1B,PRKAR2A,RASD2
D-myo-inositol-5-phosphate Metabolism	1.84	0.153	ACP6,ALPL,ATP1A2,DUSP15,DUSP2,DUSP5,INPP5F,ITPK1,MTMR7,NOCT,NUDT3,PALD1,PLCB1,PLCB2,PLCH1,PPM1H,PPP2R5A,PPP3CA,PTPN2,PTPN6,PTPRH,PTPRJ,SSH3,TNS3
Phosphatidylglycerol Biosynthesis II (Non-plastidic)	1.83	0.273	ABHD5,AGPAT3,CDS1,CDS2,LCLAT1,PNPLA3
Triacylglycerol Biosynthesis	1.79	0.214	ABHD5,AGPAT3,LCLAT1,LIPT2,LPIN2,PLPP2,PLPP3,PNPLA3,PORCN
D-myo-inositol (1,4,5,6)-Tetrakisphosphate Biosynthesis	1.79	0.155	ACP6,ALPL,ATP1A2,DUSP15,DUSP2,DUSP5,INPP5F,IPMK,ITPK1,MTMR7,NOCT,NUDT3,PALD1,PPM1H,PPP2R5A,PPP3CA,PTPN2,PTPN6,PTPRH,PTPRJ,SSH3,TNS3
D-myo-inositol (3,4,5,6)-tetrakisphosphate Biosynthesis	1.79	0.155	ACP6,ALPL,ATP1A2,DUSP15,DUSP2,DUSP5,INPP5F,IPMK,ITPK1,MTMR7,NOCT,NUDT3,PALD1,PPM1H,PPP2R5A,PPP3CA,PTPN2,PTPN6,PTPRH,PTPRJ,SSH3,TNS3
Melanocyte Development and Pigmentation Signaling	1.79	0.17	ADCY1,ADCY2,ADCY5,ADCY7,ADCY8,GRB2,MAP2K2,PIK3C3,PIK3CB,PRKACB,PRKAR1B,PRKAR2A,PTPN6,RASD2,RPS6KA2,RPS6KA6
Role of p14/p19ARF in Tumor Suppression	1.76	0.241	E2F1,MDM2,NPM2,NPM3,PIK3C3,PIK3CB,TP53
CNTF Signaling	1.75	0.193	CNTF,GRB2,IL6ST,JAK2,LIFR,MAP2K2,PIK3C3,PIK3CB,RASD2,RPS6KA2,RPS6KA6
Melatonin Signaling	1.74	0.181	CAMK2A,CAMK2B,MAP2K2,PLCB1,PLCB2,PLCH1,PRKACB,PRKAR1B,PRKAR2A,PRKCA,PRKCQ,RORA,RORB
Superpathway of D-myo-inositol (1,4,5)-trisphosphate Metabolism	1.73	0.261	BPNT2,IMPA2,INPP5F,IPMK,ITPKB,SYNJ2
tRNA Splicing	1.73	0.209	FICD,NAPEPLD,PDE10A,PDE11A,PDE1B,PDE1C,PDE2A,PDE8B,PLD6
Serotonin Receptor Signaling	1.73	0.209	ADCY1,ADCY2,ADCY5,ADCY7,ADCY8,DDC,HTR3B,HTR5A,MAOA
Non-Small Cell Lung Cancer Signaling	1.69	0.178	CDK6,E2F1,GRB2,ITPR2,ITPR3,MAP2K2,PIK3C3,PIK3CB,PRKCA,RARB,RASD2,RXRG,TP53
Estrogen Receptor Signaling	1.67	0.131	ADCY1,ADCY2,ADCY5,ADCY7,ADCY8,CACNA1C,CACNA1D,CACNA1E,ESR1,FOS,FOXO1,GNAL,GRB2,HES1,IGF1R,IGF2,JAK2,JAK3,MAP2K2,MED12L,MMP16,MMP17,MMP24,MT-ATP6,MYL9,NCOR2,NFKB1,NOTCH1,PIK3C3,PIK3CB,PLCB1,PLCB2,PLCH1,PPP1R12B,PRKACB,PRKAR1B,PRKAR2A,PRKCA,PRKCQ,RASD2,SHC3,TBL1XR1,TP53
Mitotic Roles of Polo-Like Kinase	1.67	0.182	CCNB1,CCNB2,CDC20,ESPL1,FBXO5,KIF11,KIF23,PKMYT1,PLK1,PPP2R5A,PTTG1,TGFB1
Apelin Pancreas Signaling Pathway	1.67	0.205	APLN,APLNR,ERN1,NFKB1,PIK3C3,PIK3CB,PRKACB,PRKAR1B,PRKAR2A
Glycogen Degradation II	1.66	0.333	AGL,GDPGP1,PYGL,PYGM
RhoGDI Signaling	1.65	0.144	ACTC1,ARHGAP8/PRR5-ARHGAP8,ARHGEF12,ARHGEF17,CD44,CDH1,CDH11,CDH15,CDH23,CDH3,CDH4,CDH6,CDH7,CDH8,ESR1,GNAL,GNB5,GNG12,GNG13,GNG4,ITGA5,MYL9,PAK6,PPP1R12B,PRKCA,RHOV
Semaphorin Neuronal Repulsive Signaling Pathway	1.65	0.154	ARHGEF12,CD44,CSPG4,CSPG5,GUCY1A2,ITGA5,MAP2K2,MYL9,PAK6,PIK3C3,PIK3CB,PLXNA1,PLXNA2,PLXND1,PPP1R12B,PRKACB,PRKAR1B,PRKAR2A,SEMA3E,TP53
PKCθ Signaling in T Lymphocytes	1.64	0.148	CACNA1C,CACNA1D,CACNA1E,CACNA1G,CACNA1I,CACNA2D2,CACNA2D3,CACNB4,CACNG2,CACNG8,CAMK2A,CAMK2B,FOS,GRB2,MAP3K5,NFATC4,NFKB1,PIK3C3,PIK3CB,PPP3CA,PRKCQ,RASD2,VAV2
Apelin Adipocyte Signaling Pathway	1.64	0.171	ADCY1,ADCY2,ADCY5,ADCY7,ADCY8,APLN,APLNR,CAT,CYBB,GPX3,MAPK13,PRKACB,PRKAR1B,PRKAR2A
1D-myo-inositol Hexakisphosphate Biosynthesis II (Mammalian)	1.63	0.278	INPP5F,IPMK,ITPK1,ITPKB,SYNJ2
3-phosphoinositide Degradation	1.61	0.147	ACP6,ALPL,ATP1A2,DUSP15,DUSP2,DUSP5,INPP4A,INPP5F,ITPK1,MTMR7,NOCT,NUDT3,PALD1,PPM1H,PPP2R5A,PPP3CA,PTPN2,PTPN6,PTPRH,PTPRJ,SSH3,SYNJ2,TNS3
VEGF Signaling	1.59	0.162	ACTC1,ACTN1,ACTN2,EIF1AX,EIF2S3,FLT1,FOXO1,GRB2,KDR,MAP2K2,PIK3C3,PIK3CB,PRKCA,PTPN6,RASD2,VCL
1D-myo-inositol Hexakisphosphate Biosynthesis V (from Ins(1,3,4)P3)	1.59	0.667	IPMK,ITPK1
Signaling by Rho Family GTPases	1.57	0.135	ACTC1,ARHGEF12,ARHGEF17,BAIAP2,CDC42EP2,CDC42EP3,CDH1,CDH11,CDH15,CDH23,CDH3,CDH4,CDH6,CDH7,CDH8,CIT,CYBB,DIAPH3,FOS,GNAL,GNB5,GNG12,GNG13,GNG4,ITGA5,MAP2K2,MYL9,NFKB1,PAK6,PIK3C3,PIK3CB,PPP1R12B,RHOV
fMLP Signaling in Neutrophils	1.57	0.155	CYBB,GNB5,GNG12,GNG13,GNG4,ITPR2,ITPR3,MAP2K2,NFATC4,NFKB1,PIK3C3,PIK3CB,PLCB1,PLCB2,PPP3CA,PRKCA,PRKCQ,RASD2
HER-2 Signaling in Breast Cancer	1.55	0.167	CDK6,FOXO1,GRB2,ITGB5,ITGB8,MAP3K5,MDM2,PARD6B,PIK3C3,PIK3CB,PRKCA,PRKCQ,RASD2,TP53
FGF Signaling	1.55	0.167	FGF12,FGF14,FGF22,FGFR3,FGFR4,FGFRL1,GRB2,MAP3K5,MAPK13,MET,PIK3C3,PIK3CB,PRKCA,PTPN6
Role of Oct4 in Mammalian Embryonic Stem Cell Pluripotency	1.55	0.196	BRCA1,CCNF,JARID2,NR2F2,NR5A2,PHC3,REST,SALL4,TP53
PFKFB4 Signaling Pathway	1.55	0.196	GCK,GPI,HK2,MAP2K2,PRKACB,PRKAR1B,PRKAR2A,TGFB1,TP53
Role of Tissue Factor in Cancer	1.53	0.154	CCN1,CCN2,EGR1,F7,ITGA6,ITGAV,ITGB5,JAK2,MAPK13,PIK3C3,PIK3CB,PLCB1,PRKCA,RASD2,RPS6KA2,RPS6KA6,TP53,YES1
eNOS Signaling	1.53	0.145	ADCY1,ADCY2,ADCY5,ADCY7,ADCY8,AQP5,CCNA2,CHRM3,CNGB1,ESR1,FLT1,GUCY1A2,ITPR2,ITPR3,KDR,LPAR1,PIK3C3,PIK3CB,PRKACB,PRKAR1B,PRKAR2A,PRKCA,PRKCQ
Pregnenolone Biosynthesis	1.53	0.308	CYP27A1,CYP46A1,CYP7B1,MICAL2
UDP-N-acetyl-D-galactosamine Biosynthesis II	1.53	0.308	GCK,GNPNAT1,GPI,HK2
GADD45 Signaling	1.53	0.263	BRCA1,CCNB1,CCND2,GADD45B,TP53
DNA damage-induced 14-3-3σ Signaling	1.53	0.263	BRCA1,CCNB1,CCNB2,HUS1,TP53
Antioxidant Action of Vitamin C	1.52	0.156	GPLD1,JAK2,LCAT,MAPK13,NAPEPLD,NFKB1,PLA2G12A,PLA2G7,PLAAT3,PLCB1,PLCB2,PLCH1,PLD5,PLD6,PNPLA3,SLC23A2,TXNRD3
BMP signaling pathway	1.52	0.165	BMP2,BMP7,FST,GRB2,GREM1,MAP2K2,MAPK13,NFKB1,PRKACB,PRKAR1B,PRKAR2A,RASD2,SMAD7,SMAD9
PTEN Signaling	1.51	0.151	CNKSR3,FGFR3,FGFR4,FLT1,FOXO1,GRB2,IGF1R,INPP5F,ITGA5,KDR,MAP2K2,NFKB1,NTRK2,PDGFRB,PIK3CB,PREX2,RASD2,SYNJ2,TNFRSF11A
Ephrin A Signaling	1.49	0.191	EPHA10,EPHA2,EPHA4,EPHA7,EPHA8,NGEF,PIK3C3,PIK3CB,VAV2
Cell Cycle Control of Chromosomal Replication	1.42	0.179	CDC6,CDK18,CDK6,CDT1,MCM2,MCM8,ORC1,POLA1,POLE,TOP2A
Glycogen Degradation III	1.42	0.286	AGL,GDPGP1,PYGL,PYGM
TGF-β Signaling	1.41	0.156	ACVR2B,BMP2,BMP7,FOS,GRB2,MAP2K2,MAPK13,RASD2,RNF111,SMAD2,SMAD3,SMAD7,SMAD9,TGFB1,TRAF6
JAK/Stat Signaling	1.4	0.162	CISH,FOS,GRB2,JAK2,JAK3,MAP2K2,NFKB1,PIAS2,PIK3C3,PIK3CB,PTPN6,RASD2,SOCS7
Gα12/13 Signaling	1.39	0.146	CDH1,CDH11,CDH15,CDH23,CDH3,CDH4,CDH6,CDH7,CDH8,F2RL2,LPAR1,MAP2K2,MAP3K5,MYL9,NFKB1,PIK3C3,PIK3CB,RASD2,VAV2
ATM Signaling	1.37	0.155	BLM,BRCA1,CBX5,CCNB1,CCNB2,FANCD2,GADD45B,MAPK13,MDM2,MRE11,PPP2R5A,RAD51,RNF168,SMC2,TP53
Regulation of Cellular Mechanics by Calpain Protease	1.36	0.169	ACTN1,ACTN2,CAST,CCNA2,CDK6,CNGB1,GRB2,ITGA5,RASD2,TLN2,VCL
Neuroinflammation Signaling Pathway	1.36	0.127	ACVR2B,BIRC5,CNTF,CXCL12,CYBB,FOS,GABRA1,GABRA2,GABRA3,GABRB2,GABRB3,GABRG2,GABRQ,GABRR1,GAD2,GDNF,GRIA1,GRIN2B,IDE,IRAK1,IRAK3,JAK2,JAK3,KCNJ3,KCNJ5,KCNJ6,MAPK13,NFATC4,NFKB1,PIK3C3,PIK3CB,PLA2G12A,PPP3CA,SLC1A2,SLC6A1,SLC6A11,TGFB1,TRAF6
Caveolar-mediated Endocytosis Signaling	1.36	0.164	ACTC1,CAVIN1,DYRK3,FLNA,ITGA1,ITGA5,ITGA6,ITGA9,ITGAV,ITGB5,ITGB8,PRKCA
Hereditary Breast Cancer Signaling	1.35	0.143	ARID2,BARD1,BLM,BRCA1,BRCA2,CCNB1,CDK6,DDB2,E2F1,FAAP24,FANCD2,GADD45B,MRE11,PALB2,PIK3C3,PIK3CB,RAD51,RASD2,SMARCD3,TP53
3-phosphoinositide Biosynthesis	1.34	0.139	ACP6,ALPL,ATP1A2,DUSP15,DUSP2,DUSP5,INPP5F,ITPK1,MTMR7,NOCT,NUDT3,PALD1,PIK3C3,PIK3CB,PPM1H,PPP2R5A,PPP3CA,PTPN2,PTPN6,PTPRH,PTPRJ,SSH3,TNS3
Endocannabinoid Developing Neuron Pathway	1.33	0.148	ADCY1,ADCY2,ADCY5,ADCY7,ADCY8,BRCA1,GNAL,MAP2K2,MAPK13,MGLL,PIK3C3,PIK3CB,PRKACB,PRKAR1B,PRKAR2A,RAP1GAP,RASD2
PRPP Biosynthesis I	1.32	0.5	PRPS1,PRPS2
CCR3 Signaling in Eosinophils	1.32	0.145	GNB5,GNG12,GNG13,GNG4,ITPR2,ITPR3,MAP2K2,MAPK13,PAK6,PIK3C3,PIK3CB,PLA2G12A,PLCB1,PLCB2,PPP1R12B,PRKCA,PRKCQ,RASD2
Hepatic Cholestasis	1.31	0.135	ADCY1,ADCY2,ADCY5,ADCY7,ADCY8,CLCF1,CNTF,CYP27A1,CYP7B1,ESR1,FABP6,FGFR4,IL1RAP,IL1RAPL1,IRAK1,IRAK3,NFKB1,NR5A2,PRKACB,PRKAR1B,PRKAR2A,PRKCA,PRKCQ,TGFB1,TRAF6
Phospholipase C Signaling	1.3	0.128	ADCY1,ADCY2,ADCY5,ADCY7,ADCY8,AHNAK,ARHGEF12,ARHGEF17,GNB5,GNG12,GNG13,GNG4,GPLD1,GRB2,ITGA5,ITPR2,ITPR3,MAP2K2,MYL9,NAPEPLD,NFATC4,NFKB1,PLA2G12A,PLCB1,PLCB2,PLD5,PLD6,PPP1R12B,PPP3CA,PRKCA,PRKCQ,RASD2,RHOV
Sonic Hedgehog Signaling	1.27	0.207	CCNB1,GLI3,PRKACB,PRKAR1B,PRKAR2A,SMO
Sphingosine-1-phosphate Signaling	1.27	0.145	ACER2,ADCY1,ADCY2,ADCY5,ADCY7,ADCY8,CASQ1,PDGFA,PDGFB,PDGFRB,PIK3C3,PIK3CB,PLCB1,PLCB2,PLCH1,RHOV,S1PR2
HIF1α Signaling	1.26	0.132	CAMK1D,CAMK2A,CAMK2B,CYBB,EGLN3,FLT1,GCK,GPI,HK2,IGF2,KDR,MAP2K2,MDM2,MET,MKNK2,MMP16,MMP17,MMP24,PDGFB,PIK3C3,PIK3CB,PPP3CA,PRKCA,PRKCQ,RASD2,TGFB1,TP53
Notch Signaling	1.23	0.189	DTX1,HES1,HEY1,JAG1,NOTCH1,NOTCH2,NOTCH3
Atherosclerosis Signaling	1.23	0.142	APOB,APOE,COL18A1,COL1A1,COL1A2,COL2A1,COL3A1,CXCL12,GLG1,LCAT,NFKB1,PDGFA,PDGFB,PLA2G12A,PLA2G7,PLAAT3,PNPLA3,TGFB1
Ephrin Receptor Signaling	1.22	0.133	CXCL12,EPHA10,EPHA2,EPHA4,EPHA7,EPHA8,EPHB2,EPHB3,EPHB4,GNAL,GNB5,GNG12,GNG13,GNG4,GRB2,GRIN2B,ITGA5,JAK2,MAP2K2,NGEF,PAK6,PDGFA,PDGFB,RASD2
IL-4 Signaling	1.22	0.153	GRB2,IL13RA1,INPP5F,IRF4,JAK2,JAK3,NFATC4,NR3C2,PIK3C3,PIK3CB,PTPN6,RASD2,SYNJ2
iNOS Signaling	1.21	0.178	FOS,IRAK1,IRAK3,JAK2,JAK3,MAPK13,NFKB1,TRAF6
Antiproliferative Role of Somatostatin Receptor 2	1.21	0.156	GNB5,GNG12,GNG13,GNG4,GUCY1A2,MAP2K2,NOS1,NPR1,PIK3C3,PIK3CB,PTPN6,RASD2
Dopamine Receptor Signaling	1.21	0.156	ADCY1,ADCY2,ADCY5,ADCY7,ADCY8,CALY,DDC,MAOA,PPP2R5A,PRKACB,PRKAR1B,PRKAR2A
PI3K Signaling in B Lymphocytes	1.17	0.138	CAMK2A,CAMK2B,CARD10,FOS,ITPR2,ITPR3,MAP2K2,NFATC4,NFKB1,PIK3CB,PLCB1,PLCB2,PLCH1,PLEKHA1,PLEKHA2,PLEKHA4,PPP3CA,RASD2,VAV2
GM-CSF Signaling	1.17	0.157	CAMK2A,CAMK2B,CISH,GRB2,JAK2,MAP2K2,PIK3C3,PIK3CB,PPP3CA,RASD2,RUNX1
FAT10 Cancer Signaling Pathway	1.16	0.174	ACKR3,ACVR2B,MAD2L1,NFKB1,SMAD2,SMAD3,TGFB1,TP53
Transcriptional Regulatory Network in Embryonic Stem Cells	1.16	0.167	EOMES,FOXC1,LHX5,ONECUT1,REST,SIX3,SKIL,ZFHX3,ZIC3
IL-3 Signaling	1.14	0.152	FOS,FOXO1,GRB2,JAK2,MAP2K2,PIK3C3,PIK3CB,PPP3CA,PRKCA,PRKCQ,PTPN6,RASD2
Thyroid Cancer Signaling	1.14	0.152	CDH1,FOS,FOXO1,GDNF,MAP2K2,NTRK2,PIK3C3,PIK3CB,RASD2,RET,TCF7L2,TP53
Dermatan Sulfate Degradation (Metazoa)	1.14	0.235	FGFRL1,HYAL1,IDS,IDUA
D-myo-inositol (1,4,5)-trisphosphate Degradation	1.14	0.235	BPNT2,IMPA2,INPP5F,SYNJ2
Senescence Pathway	1.14	0.124	ACVR2B,ASXL3,CACNA1C,CACNA1D,CACNA1E,CAT,CCNB1,CCNB2,CDK6,E2F1,E2F7,GADD45B,HIPK2,ITPR2,ITPR3,MAP2K2,MDM2,MRE11,NFATC4,NFKB1,PDK3,PIK3C3,PIK3CB,PPP2R5A,PPP3CA,RASD2,SMAD2,SMAD3,SMAD7,SMAD9,TGFB1,TP53,TRAF6,ZFP36L1
Clathrin-mediated Endocytosis Signaling	1.13	0.13	ACTC1,AMPH,AP1S2,APOB,APOE,CLTCL1,DNM3,EPHB2,FGF12,FGF14,FGF22,GRB2,ITGA5,ITGB5,ITGB8,MDM2,MET,MYO1E,PDGFA,PDGFB,PIK3C3,PIK3CB,PPP3CA,STON2,USP9X
Inhibition of Matrix Metalloproteases	1.13	0.179	HSPG2,MMP16,MMP17,MMP24,SDC1,TFPI2,THBS2
T Cell Receptor Signaling	1.12	0.143	CD8A,FOS,GRB2,MAP2K2,NFATC4,NFKB1,PAG1,PIK3C3,PIK3CB,PPP3CA,PRKCQ,PTPRH,RASD2,SHB,VAV2
Chemokine Signaling	1.11	0.15	CAMK1D,CAMK2A,CAMK2B,CXCL12,FOS,MAP2K2,MAPK13,PLCB1,PLCB2,PPP1R12B,PRKCA,RASD2
Bladder Cancer Signaling	1.11	0.144	CDH1,E2F1,FGF12,FGF14,FGF22,FGFR3,MAP2K2,MDM2,MMP16,MMP17,MMP24,RASD2,THBS1,TP53
Tight Junction Signaling	1.09	0.131	ACTC1,CASK,CLDN1,CLDN4,CLDN6,CLDN9,CNKSR3,F2RL2,FOS,GOSR2,MYH14,MYL9,NECTIN1,NFKB1,PATJ,PPP2R5A,PRKACB,PRKAR1B,PRKAR2A,TGFB1,TIAM1,VCL
Virus Entry via Endocytic Pathways	1.07	0.14	ACTC1,AP1S2,CLTCL1,CXADR,FLNA,ITGA1,ITGA5,ITGA6,ITGB5,ITGB8,PIK3C3,PIK3CB,PRKCA,PRKCQ,RASD2
D-myo-inositol (1,3,4)-trisphosphate Biosynthesis	1.06	0.222	INPP5F,IPMK,ITPKB,SYNJ2
Aryl Hydrocarbon Receptor Signaling	1.05	0.133	ALDH1B1,ALDH4A1,ALDH5A1,CCNA2,CCND2,CDK6,CYP1A1,E2F1,ESR1,FOS,GSTM3,MDM2,NCOR2,NFKB1,POLA1,RARB,RXRG,TGFB1,TP53
NF-κB Activation by Viruses	1.05	0.146	EIF2AK2,ITGA1,ITGA5,ITGA6,ITGAV,ITGB5,NFKB1,PIK3C3,PIK3CB,PRKCA,PRKCQ,RASD2
Lipoate Salvage and Modification	1.02	1	LIPT1
Pyridoxal 5'-phosphate Salvage Pathway	1.02	0.152	CDK18,CDK6,EIF2AK2,IRAK1,MAP2K2,PLK1,PNPO,POMK,PRKCQ,TTK
Glucose and Glucose-1-phosphate Degradation	1	0.25	GCK,HK2,RGN
Melanoma Signaling	0.996	0.16	CDH1,E2F1,MAP2K2,MDM2,PIK3C3,PIK3CB,RASD2,TP53
Intrinsic Prothrombin Activation Pathway	0.991	0.167	COL18A1,COL1A1,COL1A2,COL2A1,COL3A1,F12,F8
Erythropoietin Signaling	0.967	0.145	FOS,GRB2,JAK2,MAP2K2,NFKB1,PIK3C3,PIK3CB,PRKCA,PRKCQ,PTPN6,RASD2
GDNF Family Ligand-Receptor Interactions	0.967	0.145	FOS,GDNF,GRB2,ITPR2,ITPR3,MAP2K2,NRTN,PIK3C3,PIK3CB,RASD2,RET
Macropinocytosis Signaling	0.967	0.145	ITGA5,ITGB5,ITGB8,MET,PDGFA,PDGFB,PIK3C3,PIK3CB,PRKCA,PRKCQ,RASD2
Chronic Myeloid Leukemia Signaling	0.943	0.136	CDK6,E2F1,E2F7,GRB2,MAP2K2,MDM2,MECOM,NFKB1,PIK3C3,PIK3CB,RASD2,SMAD3,TGFB1,TP53
Rac Signaling	0.939	0.134	BAIAP2,CD44,CYBB,CYFIP2,ELK4,IQGAP2,IQGAP3,ITGA5,MAP2K2,NFKB1,PAK6,PIK3C3,PIK3CB,RASD2,TIAM1
Sertoli Cell-Sertoli Cell Junction Signaling	0.932	0.124	ACTC1,ACTN1,ACTN2,CDH1,CLDN1,CLDN4,CLDN6,CLDN9,GUCY1A2,ITGA5,MAP2K2,MAP3K5,MAPK13,NECTIN1,NOS1,PRKACB,PRKAR1B,PRKAR2A,RASD2,SPTB,SPTBN2,TUBA3C/TUBA3D,VCL
Integrin Signaling	0.928	0.122	ACTC1,ACTN1,ACTN2,GRB2,GSN,ITGA1,ITGA5,ITGA6,ITGA9,ITGAV,ITGB5,ITGB8,MAP2K2,MYL9,NEDD9,PAK6,PARVA,PDGFB,PIK3C3,PIK3CB,PPP1R12B,RASD2,RHOV,TLN2,TSPAN2,VCL
Role of Wnt/GSK-3β Signaling in the Pathogenesis of Influenza	0.91	0.141	FZD10,FZD2,FZD3,FZD4,FZD5,FZD9,NCOA4,SMO,TCF7L2,WNT3,WNT4
Pyrimidine Ribonucleotides De Novo Biosynthesis	0.91	0.159	AK4,AK5,BLM,CTPS2,ENTPD1,ENTPD7,UMPS
LPS/IL-1 Mediated Inhibition of RXR Function	0.9	0.121	ABCC4,ACOX1,ACOX3,ACSL4,ACSL6,ALDH1B1,ALDH4A1,ALDH5A1,APOE,CAT,CHST15,CHST3,FABP3,FABP6,FABP7,GSTM3,HS3ST1,HS3ST3B1,HS3ST4,HS6ST3,IL1RAP,IL1RAPL1,IRAK1,MAOA,NR5A2,PPARGC1B,TRAF6
RhoA Signaling	0.893	0.13	ABL2,ACTC1,ANLN,ARHGAP8/PRR5-ARHGAP8,ARHGEF12,BAIAP2,CDC42EP2,CDC42EP3,CIT,IGF1R,LPAR1,MYL9,NGEF,PLEKHG5,PLXNA1,PPP1R12B
Phototransduction Pathway	0.886	0.151	CNGB1,GNB5,GUCY1A2,OPN5,PRKACB,PRKAR1B,PRKAR2A,RGS9
NF-κB Signaling	0.873	0.123	BMP2,CARD10,EIF2AK2,FGFR3,FGFR4,FLT1,IGF1R,IRAK1,IRAK3,KDR,NFKB1,NTRK2,PDGFRB,PIK3C3,PIK3CB,PRKACB,PRKCQ,RASD2,RELB,TNFAIP3,TNFRSF11A,TRAF6
Endoplasmic Reticulum Stress Pathway	0.87	0.19	DNAJC3,ERN1,MAP3K5,TAOK3
Small Cell Lung Cancer Signaling	0.86	0.141	CDK6,E2F1,NFKB1,NOS1,PIK3C3,PIK3CB,RARB,RXRG,TP53,TRAF6
Epithelial Adherens Junction Signaling	0.86	0.125	ACTC1,ACTN1,ACTN2,ACVR2B,BAIAP2,CDH1,MET,MYH14,MYL9,NECTIN1,NOTCH1,NOTCH2,NOTCH3,RASD2,TCF7L2,TUBA3C/TUBA3D,VAV2,VCL,YES1
Trehalose Degradation II (Trehalase)	0.857	0.286	GCK,HK2
Phosphatidylcholine Biosynthesis I	0.857	0.286	PCYT1B,PHKA1
Endocannabinoid Cancer Inhibition Pathway	0.857	0.126	ADCY1,ADCY2,ADCY5,ADCY7,ADCY8,CASQ1,CCND2,CDH1,GNAL,MAP2K2,NOS1,PIK3C3,PIK3CB,PRKACB,PRKAR1B,PRKAR2A,TCF7L2,TRPV1
Renal Cell Carcinoma Signaling	0.854	0.138	EGLN3,FOS,GRB2,MAP2K2,MET,PAK6,PDGFB,PIK3C3,PIK3CB,RASD2,TGFB1
UVA-Induced MAPK Signaling	0.848	0.133	FOS,MAPK13,PIK3C3,PIK3CB,PLCB1,PLCB2,PLCH1,PRKCA,RASD2,RPS6KA2,RPS6KA6,TNKS,TP53
Role of NFAT in Regulation of the Immune Response	0.839	0.122	AKAP5,FOS,GNAL,GNB5,GNG12,GNG13,GNG4,GRB2,ITPR2,ITPR3,MAP2K2,NFATC4,NFKB1,PIK3C3,PIK3CB,PLCB1,PLCB2,PPP3CA,PRKCQ,RASD2,RCAN2,RCAN3
Thrombopoietin Signaling	0.839	0.143	FOS,GRB2,JAK2,MAP2K2,PIK3C3,PIK3CB,PRKCA,PRKCQ,RASD2
Ephrin B Signaling	0.83	0.139	CXCL12,EPHB2,EPHB3,EPHB4,GNAL,GNB5,GNG12,GNG13,GNG4,VAV2
Prolactin Signaling	0.827	0.136	FOS,GRB2,JAK2,MAP2K2,PIK3C3,PIK3CB,PRKCA,PRKCQ,PRLR,RASD2,SOCS7
EGF Signaling	0.818	0.145	FOS,GRB2,ITPR2,ITPR3,MAPK13,PIK3C3,PIK3CB,PRKCA
IL-17A Signaling in Airway Cells	0.81	0.141	CXCL5,JAK2,JAK3,MAP2K2,MAPK13,NFKB1,PIK3C3,PIK3CB,TRAF6
Prostate Cancer Signaling	0.799	0.132	AR,E2F1,FOXO1,GRB2,MAP2K2,MDM2,NFKB1,NKX3-1,PIK3C3,PIK3CB,RASD2,TP53
CD40 Signaling	0.78	0.138	FOS,JAK3,MAP2K2,MAPK13,NFKB1,PIK3C3,PIK3CB,TNFAIP3,TRAF6
Histidine Degradation VI	0.775	0.2	CYP46A1,CYP7B1,MICAL2
Reelin Signaling in Neurons	0.77	0.124	APOE,ARHGEF12,CAMK2A,CAMK2B,DCX,GRIN2B,ITGA1,ITGA5,ITGA6,LRP8,MAP2K2,PDK3,PIK3C3,PIK3CB,RELN,YES1
Apelin Cardiac Fibroblast Signaling Pathway	0.764	0.174	APLN,APLNR,CCN2,TGFB1
iCOS-iCOSL Signaling in T Helper Cells	0.759	0.126	CAMK2A,CAMK2B,GRB2,ITPR2,ITPR3,NFATC4,NFKB1,PIK3C3,PIK3CB,PLEKHA1,PLEKHA2,PLEKHA4,PPP3CA,PRKCQ
Sphingosine and Sphingosine-1-phosphate Metabolism	0.759	0.25	ACER2,SGPP2
Inositol Pyrophosphates Biosynthesis	0.759	0.25	IPMK,PPIP5K2
Role of CHK Proteins in Cell Cycle Checkpoint Control	0.757	0.14	BRCA1,E2F1,E2F7,HUS1,MRE11,PLK1,PPP2R5A,TP53
VEGF Family Ligand-Receptor Interactions	0.752	0.131	FLT1,FOS,GRB2,KDR,MAP2K2,PIK3C3,PIK3CB,PLA2G12A,PRKCA,PRKCQ,RASD2
Eicosanoid Signaling	0.752	0.136	LCAT,LTB4R2,PLA2G12A,PLA2G7,PLAAT3,PNPLA3,PTGER3,PTGER4,PTGIS
Aldosterone Signaling in Epithelial Cells	0.75	0.12	DNAJC15,DNAJC16,DNAJC18,DNAJC22,DNAJC3,ITPR2,ITPR3,MAP2K2,NR3C2,PIK3C3,PIK3CB,PLCB1,PLCB2,PLCH1,PRKCA,PRKCQ,SACS,SLC12A2,SMO
β-alanine Degradation I	0.74	0.5	ABAT
Lipoate Biosynthesis and Incorporation II	0.74	0.5	LIPT1
Choline Degradation I	0.74	0.5	CHDH
Alanine Degradation III	0.74	0.5	GPT
Alanine Biosynthesis II	0.74	0.5	GPT
Uridine-5'-phosphate Biosynthesis	0.74	0.5	UMPS
GDP-L-fucose Biosynthesis II (from L-fucose)	0.74	0.5	FPGT
4-hydroxyproline Degradation I	0.74	0.5	ALDH4A1
Glutamine Degradation I	0.74	0.5	GLS2
Glutamate Dependent Acid Resistance	0.74	0.5	GAD2
ErbB Signaling	0.73	0.128	ERBB4,FOS,FOXO1,GRB2,MAP2K2,MAPK13,PAK6,PIK3C3,PIK3CB,PRKCA,PRKCQ,RASD2
ErbB4 Signaling	0.726	0.134	ERBB4,GRB2,MAP2K2,PIK3C3,PIK3CB,PRKCA,PRKCQ,RASD2,YAP1
Cell Cycle: G1/S Checkpoint Regulation	0.726	0.134	CCND2,CDK6,E2F1,E2F7,FOXO1,MDM2,SMAD3,TGFB1,TP53
Role of JAK1, JAK2 and TYK2 in Interferon Signaling	0.717	0.167	JAK2,NFKB1,PTPN2,PTPN6
ILK Signaling	0.693	0.116	ACTC1,ACTN1,ACTN2,BMP2,CDH1,DSP,FBLIM1,FLNA,FN1,FOS,ITGB5,ITGB8,KRT18,MYH14,MYL9,NFKB1,PARVA,PIK3C3,PIK3CB,PPP2R5A,RHOV,VCL
Circadian Rhythm Signaling	0.69	0.152	ADCYAP1R1,BHLHE41,CLOCK,GRIN2B,PER3
IL-9 Signaling	0.69	0.152	CISH,JAK3,NFKB1,PIK3C3,PIK3CB
VDR/RXR Activation	0.678	0.128	FOXO1,HES1,IGFBP3,IGFBP5,NCOR2,PDGFA,PRKCA,PRKCQ,RXRG,SEMA3B
Role of IL-17F in Allergic Inflammatory Airway Diseases	0.678	0.143	CXCL5,MAP2K2,NFKB1,RPS6KA2,RPS6KA6,TRAF6
Pyrimidine Ribonucleotides Interconversion	0.678	0.143	AK4,AK5,BLM,CTPS2,ENTPD1,ENTPD7
UVC-Induced MAPK Signaling	0.674	0.137	FOS,MAP2K2,MAPK13,PRKCA,PRKCQ,RASD2,TP53
Tryptophan Degradation X (Mammalian, via Tryptamine)	0.672	0.16	ALDH1B1,ALDH4A1,DDC,MAOA
PAK Signaling	0.666	0.124	EPHB3,GRB2,ITGA5,MAP2K2,MYL9,PAK6,PDGFA,PDGFB,PDGFRB,PIK3C3,PIK3CB,RASD2
Ubiquinol-10 Biosynthesis (Eukaryotic)	0.662	0.176	CYP46A1,CYP7B1,MICAL2
RANK Signaling in Osteoclasts	0.66	0.125	FOS,GSN,MAP2K2,MAP3K5,MAPK13,NFKB1,PIK3C3,PIK3CB,PPP3CA,TNFRSF11A,TRAF6
Tec Kinase Signaling	0.652	0.116	ACTC1,FOS,GNAL,GNB5,GNG12,GNG13,GNG4,ITGA5,JAK2,JAK3,NFKB1,PAK6,PIK3C3,PIK3CB,PRKCA,PRKCQ,RHOV,VAV2,YES1
Agranulocyte Adhesion and Diapedesis	0.65	0.114	ACTC1,AOC3,C5AR1,CD99,CLDN1,CLDN4,CLDN6,CLDN9,CXCL12,CXCL5,FN1,GLG1,ITGA1,ITGA5,ITGA6,MMP16,MMP17,MMP24,MYH14,MYL9,PODXL,SDC4
Oncostatin M Signaling	0.646	0.14	GRB2,IL6ST,JAK2,JAK3,MAP2K2,RASD2
UVB-Induced MAPK Signaling	0.646	0.135	FOS,MAPK13,PIK3C3,PIK3CB,PRKCA,PRKCQ,TP53
Role of PKR in Interferon Induction and Antiviral Response	0.642	0.12	COLEC12,DDX58,DNAJC3,E2F1,EIF2AK2,FOS,MAPK13,MAVS,NFKB1,PDGFA,PDGFB,PDGFRB,TP53,TRAF6
Regulation of IL-2 Expression in Activated and Anergic T Lymphocytes	0.638	0.124	FOS,GRB2,MAP2K2,NFATC4,NFKB1,PPP3CA,RASD2,SMAD2,SMAD3,TGFB1,VAV2
14-3-3-mediated Signaling	0.633	0.118	FOS,FOXO1,GRB2,MAP2K2,MAP3K5,PIK3C3,PIK3CB,PLCB1,PLCB2,PLCH1,PRKCA,PRKCQ,RASD2,TUBA3C/TUBA3D,YAP1
Role of MAPK Signaling in the Pathogenesis of Influenza	0.633	0.125	LCAT,MAP2K2,MAP3K5,MAPK13,PLA2G12A,PLA2G7,PLAAT3,PNPLA3,PRKCA,RASD2
Estrogen-mediated S-phase Entry	0.631	0.154	CCNA2,E2F1,E2F7,ESR1
B Cell Receptor Signaling	0.627	0.114	CAMK2A,CAMK2B,CARD10,EGR1,FOXO1,GRB2,INPP5F,MAP2K2,MAP3K5,MAPK13,NFATC4,NFKB1,PAG1,PIK3C3,PIK3CB,PPP3CA,PRKCQ,PTPN6,RASD2,SYNJ2,VAV2
IL-17A Signaling in Fibroblasts	0.62	0.143	CXCL5,FOS,MAPK13,NFKB1,TRAF6
IL-23 Signaling Pathway	0.616	0.136	JAK2,NFKB1,PIK3C3,PIK3CB,RORA,RUNX1
Cyclins and Cell Cycle Regulation	0.611	0.123	CCNA2,CCNB1,CCNB2,CCND2,CDK6,E2F1,E2F7,PPP2R5A,TGFB1,TP53
Prostanoid Biosynthesis	0.607	0.2	CYP2S1,PTGIS
Pentose Phosphate Pathway	0.607	0.2	H6PD,TKTL2
Th17 Activation Pathway	0.599	0.121	IRAK1,IRAK3,IRF4,JAK2,JAK3,NFATC4,NFKB1,PTGER4,RORA,RUNX1,TRAF6
Natural Killer Cell Signaling	0.595	0.112	COL18A1,COL1A1,COL1A2,COL2A1,COL3A1,GRB2,JAK2,JAK3,MAP2K2,MAP3K5,MAPK13,NFATC4,NFKB1,PAK6,PIK3C3,PIK3CB,PRKCQ,PTPN6,RASD2,TRAF6,ULBP3,VAV2
LPS-stimulated MAPK Signaling	0.59	0.122	FOS,MAP2K2,MAP3K5,MAPK13,NFKB1,PIK3C3,PIK3CB,PRKCA,PRKCQ,RASD2
Proline Degradation	0.583	0.333	ALDH4A1
Thyronamine and Iodothyronamine Metabolism	0.583	0.333	DIO3
Glutathione Biosynthesis	0.583	0.333	GCLM
Anandamide Degradation	0.583	0.333	FAAH
Biotin-carboxyl Carrier Protein Assembly	0.583	0.333	HLCS
Glycerol-3-phosphate Shuttle	0.583	0.333	GPD2
Thyroid Hormone Metabolism I (via Deiodination)	0.583	0.333	DIO3
Granulocyte Adhesion and Diapedesis	0.562	0.111	C5AR1,CD99,CLDN1,CLDN4,CLDN6,CLDN9,CXCL12,CXCL5,GLG1,IL1RAP,IL1RAPL1,ITGA1,ITGA5,ITGA6,MMP16,MMP17,MMP24,SDC1,SDC3,SDC4
Estrogen-Dependent Breast Cancer Signaling	0.561	0.122	ESR1,FOS,HSD17B12,HSD17B14,IGF1R,NFKB1,PIK3C3,PIK3CB,RASD2
Dermatan Sulfate Biosynthesis (Late Stages)	0.561	0.13	CHST15,CHST3,HS3ST1,HS3ST3B1,HS3ST4,HS6ST3
ErbB2-ErbB3 Signaling	0.551	0.123	ETV4,FOXO1,GRB2,JAK3,MAP2K2,PIK3C3,PIK3CB,RASD2
Ketogenesis	0.547	0.182	ACAA2,HMGCLL1
γ-glutamyl Cycle	0.547	0.182	GCLM,OPLAH
GDP-glucose Biosynthesis	0.547	0.182	GCK,HK2
Fcγ Receptor-mediated Phagocytosis in Macrophages and Monocytes	0.542	0.117	ACTC1,GPLD1,MYO5A,NAPEPLD,PLD5,PLD6,PRKCA,PRKCQ,TLN2,VAV2,YES1
Chondroitin Sulfate Biosynthesis	0.542	0.125	CHST15,CHST3,HS3ST1,HS3ST3B1,HS3ST4,HS6ST3,XYLT1
Angiopoietin Signaling	0.541	0.12	BIRC5,FOXO1,GRB2,NFKB1,PAK6,PIK3C3,PIK3CB,RASD2,TEK
PPAR Signaling	0.536	0.115	FOS,GRB2,IL1RAP,IL1RAPL1,MAP2K2,NCOR2,NFKB1,PDGFA,PDGFB,PDGFRB,RASD2,TRAF6
nNOS Signaling in Neurons	0.535	0.128	CAMK2A,GRIN2B,NOS1,PPP3CA,PRKCA,PRKCQ
Xenobiotic Metabolism PXR Signaling Pathway	0.535	0.109	ALDH1B1,ALDH4A1,ALDH5A1,CAMK2A,CAMK2B,CAT,CES4A,CHST15,CHST3,GSTM3,HS3ST1,HS3ST3B1,HS3ST4,HS6ST3,MAOA,NCOR2,PRKACB,PRKAR1B,PRKAR2A,PRKCA,PRKCQ
HIPPO signaling	0.532	0.118	AJUBA,AMOT,CD44,FRMD6,PATJ,PPP2R5A,SMAD2,SMAD3,WWC1,YAP1
FAK Signaling	0.524	0.116	ACTC1,GRB2,HMMR,ITGA5,MAP2K2,PAK6,PIK3C3,PIK3CB,RASD2,TLN2,VCL
Neurotrophin/TRK Signaling	0.52	0.118	FOS,GRB2,MAP2K2,MAP3K5,NTRK2,PIK3C3,PIK3CB,RASD2,SORCS1
IL-6 Signaling	0.511	0.112	COL1A1,FOS,GRB2,IL1RAP,IL1RAPL1,IL6ST,JAK2,MAP2K2,MAPK13,NFKB1,PIK3C3,PIK3CB,RASD2,TRAF6
Chondroitin Sulfate Biosynthesis (Late Stages)	0.51	0.125	CHST15,CHST3,HS3ST1,HS3ST3B1,HS3ST4,HS6ST3
AMPK Signaling	0.509	0.107	ADRA1A,ADRA2C,AK4,AK5,ARID2,CCNA2,CHRM3,FOXO1,MAPK13,PFKFB1,PFKP,PHLPP2,PIK3C3,PIK3CB,PPM1E,PPM1H,PPP2R5A,PRKACB,PRKAR1B,PRKAR2A,RAB22A,RAB9B,SMARCD3
April Mediated Signaling	0.5	0.128	FOS,MAPK13,NFATC4,NFKB1,TRAF6
Antiproliferative Role of TOB in T Cell Signaling	0.5	0.128	CCNA2,SMAD2,SMAD3,TGFB1,TWSG1
PI3K/AKT Signaling	0.5	0.109	FOXO1,GRB2,IFNLR1,IL13RA1,IL27RA,IL6ST,INPP5F,ITGA5,JAK2,JAK3,MAP2K2,MAP3K5,MDM2,NFKB1,PIK3CB,PPP2R5A,RASD2,SYNJ2,TP53
T Cell Exhaustion Signaling Pathway	0.5	0.109	ACVR2B,EOMES,FOS,FOXO1,FOXP1,IRF4,JAK2,JAK3,KDR,NFATC4,PIK3C3,PIK3CB,PPP2R5A,PRKCQ,PTPN6,RASD2,SMAD2,SMAD3,TGFB1
Cancer Drug Resistance By Drug Efflux	0.498	0.121	FOXO1,MAP2K2,MDM2,NFKB1,PIK3CB,RASD2,TP53
Remodeling of Epithelial Adherens Junctions	0.489	0.118	ACTC1,ACTN1,ACTN2,CDH1,DNM3,MET,TUBA3C/TUBA3D,VCL
Putrescine Degradation III	0.487	0.143	ALDH1B1,ALDH4A1,MAOA
Pentose Phosphate Pathway (Oxidative Branch)	0.48	0.25	H6PD
Catecholamine Biosynthesis	0.48	0.25	DDC
Phenylethylamine Degradation I	0.48	0.25	AOC3
Melatonin Degradation II	0.48	0.25	MAOA
Arginine Degradation I (Arginase Pathway)	0.48	0.25	ALDH4A1
Huntington's Disease Signaling	0.476	0.105	CASQ1,CLTCL1,CPLX2,DNM3,GNB5,GNG12,GNG13,GNG4,GOSR2,GRB2,GRIN2B,GRM1,GRM5,HAP1,IGF1R,NCOR2,PACSIN1,PIK3C3,PIK3CB,PLCB1,PLCB2,PRKCA,PRKCQ,REST,TP53
Dermatan Sulfate Biosynthesis	0.476	0.119	CHST15,CHST3,HS3ST1,HS3ST3B1,HS3ST4,HS6ST3,XYLT1
p53 Signaling	0.474	0.112	BIRC5,BRCA1,CCND2,E2F1,GADD45B,HIPK2,MDM2,PIK3C3,PIK3CB,THBS1,TP53
Salvage Pathways of Pyrimidine Ribonucleotides	0.474	0.112	AK4,AK5,CDK18,CDK6,EIF2AK2,IRAK1,MAP2K2,PLK1,POMK,PRKCQ,TTK
p38 MAPK Signaling	0.47	0.11	IL1RAP,IL1RAPL1,IRAK1,IRAK3,MAP3K5,MAPK13,MKNK2,PLA2G12A,RPS6KA2,RPS6KA6,TGFB1,TP53,TRAF6
Myc Mediated Apoptosis Signaling	0.463	0.12	MDM2,NFKB1,PRKACB,PRKAR1B,PRKAR2A,TP53
CTLA4 Signaling in Cytotoxic T Lymphocytes	0.461	0.112	AP1S2,AP1S3,CD8A,CLTCL1,GRB2,JAK2,PIK3C3,PIK3CB,PPP2R5A,PTPN6
Endometrial Cancer Signaling	0.456	0.117	CDH1,GRB2,MAP2K2,PIK3C3,PIK3CB,RASD2,TP53
Pyrimidine Deoxyribonucleotides De Novo Biosynthesis I	0.452	0.136	AK4,AK5,RRM2
B Cell Activating Factor Signaling	0.45	0.122	FOS,MAPK13,NFATC4,NFKB1,TRAF6
IL-17 Signaling	0.447	0.112	CXCL5,JAK2,MAP2K2,MAPK13,NFKB1,PIK3C3,PIK3CB,RASD2,TRAF6
Fatty Acid Activation	0.446	0.154	ACSL4,ACSL6
NAD Phosphorylation and Dephosphorylation	0.446	0.154	ACP2,ACP6
Bile Acid Biosynthesis, Neutral Pathway	0.446	0.154	AKR1C1/AKR1C2,CYP27A1
IL-2 Signaling	0.437	0.115	FOS,GRB2,JAK3,MAP2K2,PIK3C3,PIK3CB,RASD2
4-1BB Signaling in T Lymphocytes	0.435	0.125	MAP2K2,MAP3K5,MAPK13,NFKB1
Th1 Pathway	0.428	0.107	CD8A,GRB2,IL27RA,JAK2,JAK3,NFATC4,NFKB1,NOTCH1,NOTCH2,NOTCH3,PIK3C3,PIK3CB,PRKCQ
MIF Regulation of Innate Immunity	0.426	0.119	CD74,FOS,NFKB1,PLA2G12A,TP53
Retinol Biosynthesis	0.426	0.119	CES4A,LIPG,LRAT,PNPLA3,RDH10
Tryptophan Degradation III (Eukaryotic)	0.42	0.13	ACAA2,CYP2S1,KMO
Ethanol Degradation IV	0.42	0.13	ALDH1B1,ALDH4A1,CAT
PEDF Signaling	0.415	0.11	GDNF,MAPK13,NFKB1,PIK3C3,PIK3CB,RASD2,SERPINF1,TCF7L2,TP53
DNA Double-Strand Break Repair by Non-Homologous End Joining	0.406	0.143	MRE11,WRN
Colanic Acid Building Blocks Biosynthesis	0.406	0.143	GALK2,GPI
Systemic Lupus Erythematosus In B Cell Signaling Pathway	0.405	0.102	CCND2,CLCF1,CNTF,FOS,FOXO1,GRB2,IL6ST,INPP5F,IRAK1,JAK2,MAP2K2,MAVS,NFATC4,NFKB1,PAG1,PIK3C3,PIK3CB,PPP3CA,PRKCA,PRKCQ,PTPN6,RASD2,RASGRP2,SHC3,SYNJ2,TGFB1,TRAF6,YES1
Protein Citrullination	0.403	0.2	PADI2
CMP-N-acetylneuraminate Biosynthesis I (Eukaryotes)	0.403	0.2	NANP
Citrulline-Nitric Oxide Cycle	0.403	0.2	NOS1
Galactose Degradation I (Leloir Pathway)	0.403	0.2	GALK2
dTMP De Novo Biosynthesis	0.403	0.2	DHFR2
Sumoylation Pathway	0.4	0.107	AR,CDH1,DNMT3A,FOS,MAP3K5,MDM2,MYB,NFKB1,RHOV,SENP1,TP53
Vitamin-C Transport	0.39	0.125	LRRC8B,SLC23A2,TXNRD3
Role of JAK2 in Hormone-like Cytokine Signaling	0.385	0.118	JAK2,PRLR,PTPN6,SOCS7
Role of RIG1-like Receptors in Antiviral Innate Immunity	0.383	0.114	DDX58,MAVS,NFKB1,TRAF6,TRIM25
Glioma Invasiveness Signaling	0.383	0.108	CD44,HMMR,ITGAV,ITGB5,PIK3C3,PIK3CB,RASD2,RHOV
Role of IL-17A in Arthritis	0.382	0.111	CXCL5,MAP2K2,MAPK13,NFKB1,PIK3C3,PIK3CB
Telomere Extension by Telomerase	0.369	0.133	MRE11,TNKS
Superpathway of Citrulline Metabolism	0.369	0.133	GLS2,NOS1
IL-15 Signaling	0.368	0.107	JAK2,JAK3,MAP2K2,MAPK13,NFKB1,PIK3C3,PIK3CB,RASD2
Th2 Pathway	0.368	0.103	ACVR2B,BHLHE41,GRB2,JAG1,JAK2,JAK3,NFKB1,NOTCH1,NOTCH2,NOTCH3,PIK3C3,PIK3CB,PRKCQ,TGFB1
IL-17A Signaling in Gastric Cells	0.364	0.12	FOS,MAPK13,NFKB1
Role of JAK family kinases in IL-6-type Cytokine Signaling	0.364	0.12	IL6ST,JAK2,MAPK13
D-myo-inositol (1,4,5)-Trisphosphate Biosynthesis	0.364	0.12	PLCB1,PLCB2,PLCH1
DNA Methylation and Transcriptional Repression Signaling	0.363	0.114	DNMT3A,DNMT3B,MECP2,RBBP7
Toll-like Receptor Signaling	0.353	0.105	EIF2AK2,FOS,IRAK1,IRAK3,MAPK13,NFKB1,TNFAIP3,TRAF6
Fc Epsilon RI Signaling	0.352	0.103	GRB2,INPP5F,MAP2K2,MAPK13,PIK3C3,PIK3CB,PLA2G12A,PRKCA,PRKCQ,RASD2,SYNJ2,VAV2
NRF2-mediated Oxidative Stress Response	0.351	0.101	ABCC4,ACTC1,BACH1,CAT,DNAJC15,DNAJC16,DNAJC18,DNAJC3,FKBP5,FOS,GCLM,GSTM3,MAP2K2,MAP3K5,PIK3C3,PIK3CB,PRKCA,PRKCQ,RASD2
Acute Phase Response Signaling	0.348	0.101	C1S,F8,FN1,FOS,GRB2,IL1RAP,IL6ST,IRAK1,JAK2,MAP2K2,MAP3K5,MAPK13,NFKB1,PIK3CB,RASD2,SERPINF1,SOCS7,TRAF6
Serotonin and Melatonin Biosynthesis	0.344	0.167	DDC
Pentose Phosphate Pathway (Non-oxidative Branch)	0.344	0.167	TKTL2
Glycerol Degradation I	0.344	0.167	GPD2
UDP-N-acetyl-D-glucosamine Biosynthesis II	0.344	0.167	GNPNAT1
Tryptophan Degradation to 2-amino-3-carboxymuconate Semialdehyde	0.344	0.167	KMO
Ceramide Degradation	0.344	0.167	ACER2
Lactose Degradation III	0.344	0.167	GLB1L3
GDP-mannose Biosynthesis	0.344	0.167	GPI
Gluconeogenesis I	0.337	0.115	GPI,ME1,ME3
Extrinsic Prothrombin Activation Pathway	0.336	0.125	F12,F7
Chondroitin Sulfate Degradation (Metazoa)	0.336	0.125	ARSB,HYAL1
Glutaryl-CoA Degradation	0.336	0.125	ACAA2,CYP2S1
Parkinson's Signaling	0.336	0.125	GPR37,MAPK13
Cholecystokinin/Gastrin-mediated Signaling	0.329	0.101	EPHA4,FOS,GRB2,ITPR2,ITPR3,MAP2K2,PLCB1,PLCB2,PRKCA,PRKCQ,RASD2,RHOV
Th1 and Th2 Activation Pathway	0.326	0.0994	ACVR2B,BHLHE41,CD8A,GRB2,IL27RA,JAG1,JAK2,JAK3,NFATC4,NFKB1,NOTCH1,NOTCH2,NOTCH3,PIK3C3,PIK3CB,PRKCQ,TGFB1
Agrin Interactions at Neuromuscular Junction	0.324	0.103	ACTC1,ERBB4,ITGA1,ITGA5,ITGA6,PAK6,RASD2,UTRN
Cell Cycle Regulation by BTG Family Proteins	0.321	0.108	E2F1,E2F7,NOCT,PPP2R5A
CD28 Signaling in T Helper Cells	0.318	0.1	FOS,GRB2,ITPR2,ITPR3,MAP2K2,NFATC4,NFKB1,PIK3C3,PIK3CB,PPP3CA,PRKCQ,PTPN6
ERK/MAPK Signaling	0.315	0.0984	DUSP2,ESR1,FOS,GRB2,ITGA5,MAP2K2,MKNK2,PAK6,PIK3C3,PIK3CB,PLA2G12A,PPP2R5A,PRKACB,PRKAR1B,PRKAR2A,PRKCA,RAPGEF4,RASD2,TLN2
MSP-RON Signaling Pathway	0.314	0.103	ACTC1,F12,JAK2,PIK3C3,PIK3CB,RPS6KA2
Xenobiotic Metabolism Signaling	0.312	0.0976	ALDH1B1,ALDH4A1,ALDH5A1,CAMK1D,CAMK2A,CAMK2B,CAT,CES4A,CHST15,CHST3,CYP1A1,GSTM3,HS3ST1,HS3ST3B1,HS3ST4,HS6ST3,MAOA,MAP2K2,MAP3K5,MAPK13,NCOR2,NFKB1,PIK3C3,PIK3CB,PPP2R5A,PRKCA,PRKCQ,RASD2
Dendritic Cell Maturation	0.312	0.0984	CD83,COL18A1,COL1A1,COL1A2,COL2A1,COL3A1,DDR2,FSCN2,JAK2,MAPK13,NFKB1,PIK3C3,PIK3CB,PLCB1,PLCB2,PLCH1,RELB,TRAF6
RAN Signaling	0.306	0.118	IPO5,KPNA6
γ-linolenate Biosynthesis II (Animals)	0.306	0.118	ACSL4,ACSL6
Mitochondrial L-carnitine Shuttle Pathway	0.306	0.118	ACSL4,ACSL6
Histamine Degradation	0.306	0.118	ALDH1B1,ALDH4A1
HGF Signaling	0.303	0.0991	FOS,GRB2,ITGA5,MAP2K2,MAP3K5,MET,PIK3C3,PIK3CB,PRKCA,PRKCQ,RASD2
Docosahexaenoic Acid (DHA) Signaling	0.302	0.105	FOXO1,PIK3C3,PIK3CB,SERPINF1
FLT3 Signaling in Hematopoietic Progenitor Cells	0.298	0.1	GRB2,MAP2K2,MAPK13,PIK3C3,PIK3CB,RASD2,RPS6KA2,RPS6KA6
Inhibition of ARE-Mediated mRNA Degradation Pathway	0.297	0.0984	AGO1,AGO2,DIS3L,EXOSC6,MAPK13,PPP2R5A,PRKACB,PRKAR1B,PRKAR2A,ZFP36L1,ZFP36L2,ZNF331
Thioredoxin Pathway	0.296	0.143	TXNRD3
Glycoaminoglycan-protein Linkage Region Biosynthesis	0.296	0.143	XYLT1
NGF Signaling	0.272	0.0965	GRB2,MAP2K2,MAP3K5,NFKB1,PIK3C3,PIK3CB,RASD2,RPS6KA2,RPS6KA6,TP53,TRAF6
Phagosome Formation	0.268	0.096	C5AR1,FN1,ITGA5,MRC2,PIK3C3,PIK3CB,PLCB1,PLCB2,PLCH1,PRKCA,PRKCQ,RHOV
Superoxide Radicals Degradation	0.257	0.125	CAT
Salvage Pathways of Pyrimidine Deoxyribonucleotides	0.257	0.125	TK1
Oxidative Ethanol Degradation III	0.256	0.105	ALDH1B1,ALDH4A1
Apelin Muscle Signaling Pathway	0.256	0.105	APLN,APLNR
TNFR2 Signaling	0.253	0.1	FOS,NFKB1,TNFAIP3
Dopamine Degradation	0.253	0.1	ALDH1B1,ALDH4A1,MAOA
Estrogen Biosynthesis	0.251	0.0976	CYP1A1,CYP2S1,HSD17B12,HSD17B14
Cardiomyocyte Differentiation via BMP Receptors	0.234	0.1	BMP2,BMP7
The Visual Cycle	0.234	0.1	LRAT,RDH10
Fatty Acid α-oxidation	0.234	0.1	ALDH1B1,ALDH4A1
Inflammasome pathway	0.234	0.1	NFKB1,PANX1
Phosphatidylethanolamine Biosynthesis II	0.225	0.111	ETNK2
Citrulline Biosynthesis	0.225	0.111	GLS2
Leucine Degradation I	0.225	0.111	HMGCLL1
Embryonic Stem Cell Differentiation into Cardiac Lineages	0.198	0.1	MESP1
Ketolysis	0.198	0.1	ACAA2
Dolichyl-diphosphooligosaccharide Biosynthesis	0.198	0.1	ALG13
Glycine Betaine Degradation	0.198	0.1	SARDH
Glucocorticoid Receptor Signaling	0	0.0923	ANXA1,AR,ARID2,ESR1,FKBP5,FOS,GRB2,GTF2H5,JAK2,JAK3,KRT18,KRT19,KRT8,MAP2K2,MAPK13,NCOR2,NFATC4,NFKB1,NR3C2,PIK3C3,PIK3CB,PPP3CA,PRKACB,RASD2,SMAD2,SMAD3,SMARCD3,TAF4B,TGFB1,TRAF6,TSC22D3
IL-10 Signaling	0	0.087	FOS,IL1RAP,IL1RAPL1,MAPK13,NFKB1,TRAF6
Neuregulin Signaling	0	0.0729	ERBB4,GRB2,ITGA5,MAP2K2,PRKCA,PRKCQ,RASD2
Coagulation System	0	0.0857	F12,F7,F8
LXR/RXR Activation	0	0.0826	ABCG4,APOB,APOE,IL1RAP,IL1RAPL1,LCAT,NCOR2,NFKB1,RXRG,SERPINF1
Mitochondrial Dysfunction	0	0.0468	ATPAF2,CAT,GPD2,MAOA,MT-ATP6,MT-ND5,NDUFB4,UCP2
FXR/RXR Activation	0	0.0794	APOB,APOE,CYP27A1,FABP6,FGFR4,FOXO1,LCAT,NR5A2,SDC1,SERPINF1
Ceramide Signaling	0	0.0795	FOS,NFKB1,PIK3C3,PIK3CB,PPP2R5A,RASD2,S1PR2
PXR/RXR Activation	0	0.0615	FOXO1,PRKACB,PRKAR1B,PRKAR2A
Regulation of Actin-based Motility by Rho	0	0.0851	ACTC1,BAIAP2,GSN,ITGA5,MYL9,PAK6,PPP1R12B,RHOV
Activation of IRF by Cytosolic Pattern Recognition Receptors	0	0.0635	DDX58,MAVS,NFKB1,TRAF6
IL-12 Signaling and Production in Macrophages	0	0.0909	APOB,APOE,FOS,MAP2K2,MAPK13,NFKB1,PIK3C3,PIK3CB,PRKCA,PRKCQ,TGFB1,TRAF6
Role of Pattern Recognition Receptors in Recognition of Bacteria and Viruses	0	0.0909	C5AR1,CLCF1,CNTF,DDX58,EIF2AK2,MAVS,NFKB1,PIK3C3,PIK3CB,PRKCA,PRKCQ,RNASEL,TGFB1,TRAF6
TREM1 Signaling	0	0.08	CD83,GRB2,IRAK1,ITGA5,JAK2,NFKB1
IL-22 Signaling	0	0.0417	MAPK13
Calcium-induced T Lymphocyte Apoptosis	0	0.0909	ATP2A3,ITPR2,ITPR3,PPP3CA,PRKCA,PRKCQ
CD27 Signaling in Lymphocytes	0	0.0755	FOS,MAP2K2,MAP3K5,NFKB1
Lymphotoxin β Receptor Signaling	0	0.0943	NFKB1,PIK3C3,PIK3CB,RELB,TRAF6
Airway Pathology in Chronic Obstructive Pulmonary Disease	0	0.0508	CLCF1,CNTF,FGF12,FGF14,FGF22,TGFB1
Induction of Apoptosis by HIV1	0	0.082	MAP3K5,NFKB1,SLC25A10,SLC25A13,TP53
T Helper Cell Differentiation	0	0.0274	IL6ST,TGFB1
Role of Cytokines in Mediating Communication between Immune Cells	0	0.0185	TGFB1
Mechanisms of Viral Exit from Host Cells	0	0.0732	ACTC1,PRKCA,PRKCQ
Semaphorin Signaling in Neurons	0	0.0833	ARHGEF12,MET,PAK6,PLXNA1,RHOV
HMGB1 Signaling	0	0.0727	CLCF1,CNTF,FOS,MAP2K2,MAPK13,NFKB1,PIK3C3,PIK3CB,RASD2,RBBP7,RHOV,TGFB1
Germ Cell-Sertoli Cell Junction Signaling	0	0.0936	ACTC1,ACTN1,ACTN2,CDH1,GSN,ITGA6,MAP2K2,MAP3K5,PAK6,PIK3C3,PIK3CB,RASD2,RHOV,TGFB1,TUBA3C/TUBA3D,VCL
Type I Diabetes Mellitus Signaling	0	0.0811	GAD2,IL1RAP,IRAK1,JAK2,MAP3K5,MAPK13,NFKB1,SOCS7,TRAF6
Primary Immunodeficiency Signaling	0	0.06	CD8A,JAK3,RAG1
Autoimmune Thyroid Disease Signaling	0	0.0204	TG
Acute Myeloid Leukemia Signaling	0	0.0899	GRB2,MAP2K2,NFKB1,PIK3C3,PIK3CB,RASD2,RUNX1,TCF7L2
Production of Nitric Oxide and Reactive Oxygen Species in Macrophages	0	0.0904	APOB,APOE,CAT,CYBB,FOS,JAK2,JAK3,MAP3K5,MAPK13,NFKB1,PIK3C3,PIK3CB,PPP2R5A,PRKCA,PRKCQ,PTPN6,RHOV
p70S6K Signaling	0	0.093	F2RL2,GRB2,MAP2K2,PIK3C3,PIK3CB,PLCB1,PLCB2,PLCH1,PPP2R5A,PRKCA,PRKCQ,RASD2
ERK5 Signaling	0	0.0833	ELK4,FOS,IL6ST,RASD2,RPS6KA2,RPS6KA6
mTOR Signaling	0	0.0762	ARHGAP8/PRR5-ARHGAP8,GPLD1,MT-RNR1,MT-RNR2,NAPEPLD,PIK3C3,PIK3CB,PLD5,PLD6,PPP2R5A,PRKCA,PRKCQ,RASD2,RHOV,RPS6KA2,RPS6KA6
Communication between Innate and Adaptive Immune Cells	0	0.0208	CD83,CD8A
Crosstalk between Dendritic Cells and Natural Killer Cells	0	0.0899	ACTC1,CAMK2A,CAMK2B,CD83,FSCN2,ICAM3,NFKB1,TLN2
Systemic Lupus Erythematosus Signaling	0	0.0437	C7,FOS,GRB2,LSM11,NFATC4,PIK3C3,PIK3CB,PTPN6,RASD2,SNRPD1
Cdc42 Signaling	0	0.0778	BAIAP2,CDC42BPA,CDC42EP2,DIAPH3,FGD3,FOS,IQGAP2,IQGAP3,ITGA5,MAPK13,MYL9,PPP1R12B,VAV2
EIF2 Signaling	0	0.067	ACTC1,AGO1,AGO2,EIF1AX,EIF2AK2,EIF2S3,EIF5B,GRB2,IGF1R,MAP2K2,MT-RNR1,MT-RNR2,PIK3C3,PIK3CB,RASD2
Retinoic acid Mediated Apoptosis Signaling	0	0.05	RARB,RXRG,TNKS
Altered T Cell and B Cell Signaling in Rheumatoid Arthritis	0	0.0333	NFKB1,RELB,TGFB1
Regulation of eIF4 and p70S6K Signaling	0	0.0955	AGO1,AGO2,EIF1AX,EIF2S3,EIF4EBP2,GRB2,ITGA5,MAP2K2,MAPK13,MT-RNR1,MT-RNR2,PIK3C3,PIK3CB,PPP2R5A,RASD2
B Cell Development	0	0.0278	RAG1
Neuroprotective Role of THOP1 in Alzheimer's Disease	0	0.0948	ECE1,F7,HTRA1,IDE,MME,PDYN,PRKACB,PRKAR1B,PRKAR2A,PRSS23,TAC1
Granzyme A Signaling	0	0.0526	H1-2
TWEAK Signaling	0	0.0571	BAG4,NFKB1
Nur77 Signaling in T Lymphocytes	0	0.0588	MAP2K2,PPP3CA,PRKCA,PRKCQ
TNFR1 Signaling	0	0.08	FOS,NFKB1,PAK6,TNFAIP3
Role of PI3K/AKT Signaling in the Pathogenesis of Influenza	0	0.0625	MAP2K2,NFKB1,PIK3C3,PIK3CB
OX40 Signaling Pathway	0	0.0111	NFKB1
MIF-mediated Glucocorticoid Regulation	0	0.0882	CD74,NFKB1,PLA2G12A
Tumoricidal Function of Hepatic Natural Killer Cells	0	0.0417	SERPINB9
Assembly of RNA Polymerase II Complex	0	0.04	GTF2H5,TAF4B
Mismatch Repair in Eukaryotes	0	0.0625	EXO1
Assembly of RNA Polymerase I Complex	0	0.0833	POLR1A
Role of IL-17A in Psoriasis	0	0.0769	CXCL5
Role of JAK1 and JAK3 in γc Cytokine Signaling	0	0.087	GRB2,JAK2,JAK3,PIK3C3,PIK3CB,RASD2
Actin Nucleation by ARP-WASP Complex	0	0.0833	BAIAP2,GRB2,ITGA5,PPP1R12B,RASD2,RHOV
Telomerase Signaling	0	0.0748	E2F1,GRB2,MAP2K2,PIK3C3,PIK3CB,PPP2R5A,RASD2,TP53
Hematopoiesis from Pluripotent Stem Cells	0	0.0204	CD8A
Heparan Sulfate Biosynthesis	0	0.0897	CHST15,CHST3,HS3ST1,HS3ST3B1,HS3ST4,HS6ST3,XYLT1
Bupropion Degradation	0	0.08	CYP1A1,CYP2S1
Retinoate Biosynthesis I	0	0.0588	BMP2,RDH10
Thyroid Hormone Metabolism II (via Conjugation and/or Degradation)	0	0.0526	DIO3,LARGE1
NAD biosynthesis II (from tryptophan)	0	0.0833	KMO
Nicotine Degradation III	0	0.0526	CYP1A1,CYP2S1,LARGE1
Heparan Sulfate Biosynthesis (Late Stages)	0	0.0845	CHST15,CHST3,HS3ST1,HS3ST3B1,HS3ST4,HS6ST3
Isoleucine Degradation I	0	0.0625	ACAA2
Androgen Biosynthesis	0	0.0625	HSD17B14
Glutathione Redox Reactions I	0	0.0417	GPX3
Melatonin Degradation I	0	0.05	CYP1A1,CYP2S1,LARGE1
NAD Salvage Pathway II	0	0.0769	ACP2,ACP6
Triacylglycerol Degradation	0	0.0851	FAAH,LIPG,MGLL,PNPLA3
Glutathione-mediated Detoxification	0	0.0312	GSTM3
Nicotine Degradation II	0	0.0462	CYP1A1,CYP2S1,LARGE1
Mevalonate Pathway I	0	0.0714	ACAA2
Valine Degradation I	0	0.0526	ABAT
Serotonin Degradation	0	0.0597	ALDH1B1,ALDH4A1,LARGE1,MAOA
TCA Cycle II (Eukaryotic)	0	0.0417	OGDHL
Phenylalanine Degradation IV (Mammalian, via Side Chain)	0	0.0714	MAOA
Purine Nucleotides De Novo Biosynthesis II	0	0.0909	GMPS
Glycolysis I	0	0.0769	GPI,PFKP
Methylglyoxal Degradation III	0	0.0526	AKR1C1/AKR1C2
Superpathway of Melatonin Degradation	0	0.0615	CYP1A1,CYP2S1,LARGE1,MAOA
Stearate Biosynthesis I (Animals)	0	0.0833	ACSL4,ACSL6,LIPT2,PORCN
Noradrenaline and Adrenaline Degradation	0	0.0857	ALDH1B1,ALDH4A1,MAOA
Acetone Degradation I (to Methylglyoxal)	0	0.0645	CYP1A1,CYP2S1
Ethanol Degradation II	0	0.0625	ALDH1B1,ALDH4A1
Fatty Acid β-oxidation I	0	0.0938	ACAA2,ACSL4,ACSL6
Superpathway of Geranylgeranyldiphosphate Biosynthesis I (via Mevalonate)	0	0.0556	ACAA2
Superpathway of Cholesterol Biosynthesis	0	0.0345	ACAA2
Oxidative Phosphorylation	0	0.0367	ATPAF2,MT-ATP6,MT-ND5,NDUFB4
BER pathway	0	0.0833	POLE
Unfolded protein response	0	0.0714	DNAJC3,ERN1,ERO1B,MAP3K5
Nucleotide Excision Repair Pathway	0	0.0571	ERCC4,GTF2H5
SAPK/JNK Signaling	0	0.0588	GRB2,MAP3K5,PIK3C3,PIK3CB,RASD2,TP53
Interferon Signaling	0	0.0833	IFITM2,JAK2,PTPN2
Protein Ubiquitination Pathway	0	0.0769	BRCA1,CDC20,DNAJC15,DNAJC16,DNAJC18,DNAJC22,DNAJC3,MDM2,PSMD10,PSMD12,SACS,SMO,TRAF6,UBE2D4,UBE4A,USP3,USP31,USP34,USP51,USP53,USP9X
Amyloid Processing	0	0.08	MAPK13,PRKACB,PRKAR1B,PRKAR2A
Antigen Presentation Pathway	0	0.0513	CD74,TAPBP
Insulin Receptor Signaling	0	0.0929	FOXO1,GRB2,INPP5F,JAK2,MAP2K2,PIK3C3,PIK3CB,PRKACB,PRKAR1B,PRKAR2A,RASD2,STXBP4,SYNJ2
Death Receptor Signaling	0	0.044	ACTC1,MAP3K5,NFKB1,TNKS
Apoptosis Signaling	0	0.0707	MAP2K2,MAP3K5,NFKB1,PRKCA,PRKCQ,RASD2,TP53
Hypoxia Signaling in the Cardiovascular System	0	0.0405	MDM2,TP53,UBE2D4
Phagosome Maturation	0	0.0662	CTSH,CTSO,CYBB,EEA1,GOSR2,NOS1,PIK3C3,RILP,TUBA3C/TUBA3D,TUBE1
Autophagy	0	0.0656	ATG4A,CTSH,CTSO,PIK3C3
PD-1, PD-L1 cancer immunotherapy pathway	0	0.0755	JAK2,JAK3,PIK3C3,PIK3CB,PRKCQ,SMAD3,TGFB1,YAP1
IL-7 Signaling Pathway	0	0.0897	FOXO1,GRB2,JAK3,MAPK13,MET,PIK3C3,PIK3CB
Sirtuin Signaling Pathway	0	0.0619	ATG4A,CDH1,CLOCK,E2F1,FOXO1,GABPB2,GADD45B,H1-2,MT-ATP6,MT-ND5,NDUFB4,NFKB1,POLR1A,RARB,TP53,TUBA3C/TUBA3D,UCP2,WRN
Iron homeostasis signaling pathway	0	0.0949	BMP2,BMP7,HIF3A,JAK2,JAK3,PDGFA,PDGFB,PDGFRB,SLC40A1,SMAD2,SMAD3,STEAP3,TWSG1
SPINK1 Pancreatic Cancer Pathway	0	0.0667	CPD,SMAD2,SMAD3,TGFB1
NER Pathway	0	0.0777	CHAF1B,DDB2,ERCC4,GTF2H5,POLA1,POLE,RNF111,TOP2A
SPINK1 General Cancer Pathway	0	0.087	JAK2,JAK3,MAP2K2,PIK3C3,PIK3CB,RASD2
BAG2 Signaling Pathway	0	0.0698	MDM2,NFKB1,TP53
Systemic Lupus Erythematosus In T Cell Signaling Pathway	0	0.0449	CASQ1,CD44,ESR1,FOS,GRB2,IRF4,MAP2K2,NOS1,PIK3C3,PIK3CB,PPP2R5A,PPP3CA,RASD2,RHOV,YES1
BEX2 Signaling Pathway	0	0.0633	MAP2,NFKB1,PPP2R5A,SWAP70,TCF7L2
Necroptosis Signaling Pathway	0	0.0828	AXL,CAMK2A,CAMK2B,CYBB,EIF2AK2,MDM2,MERTK,PLA2G12A,PPP3CA,PYGL,SLC25A10,SLC25A13,TP53
Xenobiotic Metabolism General Signaling Pathway	0	0.0629	GSTM3,MAP2K2,MAP3K5,MAPK13,PIK3C3,PIK3CB,PRKCA,PRKCQ,RASD2
Xenobiotic Metabolism AHR Signaling Pathway	0	0.0824	ALDH1B1,ALDH4A1,ALDH5A1,CYP1A1,GSTM3,NFKB1,SENP1
Xenobiotic Metabolism CAR Signaling Pathway	0	0.0794	ALDH1B1,ALDH4A1,ALDH5A1,CHST15,CHST3,CYP1A1,GSTM3,HS3ST1,HS3ST3B1,HS3ST4,HS6ST3,MAP2K2,PPP2R5A,PRKCA,PRKCQ
Coronavirus Pathogenesis Pathway	0	0.0867	DDX58,E2F1,E2F7,FOS,MAPK13,MAVS,MT-RNR1,MT-RNR2,NFKB1,SMAD3,TGFB1,TP53,TRIM25
Complement System	0	0.0811	C1S,C5AR1,C7
