# Supplementary material for: Edaravone activates the GDNF/RET neurotrophic signaling pathway and protects mRNA-induced motor neurons from iPS cells
Source: Mol Neurodegener. 2022 Jan 10;17:8. doi: 10.1186/s13024-021-00510-y (PMC8751314; doi:10.1186/s13024-021-00510-y)
Supplement: Supplementary file 6 — Additional file 6: Table S5. IPA signaling pathways enriched in edaravone down-regulated genes. [file 13024_2021_510_MOESM6_ESM.xls]

## Sheet: Down_Regulated
© 2000-2020 QIAGEN. All rights reserved.
Ingenuity Canonical Pathways	-log(p-value)	Ratio	Molecules
EIF2 Signaling	25.7	0.321	ATF3,ATF4,EIF1,EIF2S1,EIF3K,EIF4A1,FAU,HRAS,HSPA5,MAP2K1,MYCN,NKX6-2,PPP1CA,PPP1R15A,RALA,RASD1,RPL10,RPL10A,RPL11,RPL13,RPL13A,RPL18,RPL18A,RPL19,RPL21,RPL22,RPL24,RPL26,RPL26L1,RPL27,RPL27A,RPL28,RPL3,RPL30,RPL34,RPL35,RPL35A,RPL36,RPL36A,RPL37A,RPL38,RPL39,RPL41,RPL5,RPL6,RPL7A,RPL8,RPL9,RPLP2,RPS10,RPS11,RPS12,RPS13,RPS14,RPS17,RPS19,RPS20,RPS21,RPS24,RPS26,RPS27,RPS27L,RPS28,RPS3A,RPS5,RPS7,…
Mitochondrial Dysfunction	19.8	0.322	ATP5F1E,ATP5MC3,ATP5ME,ATP5MF,ATP5PD,ATP5PF,CASP3,COX17,COX4I1,COX5B,COX6A1,COX6B1,COX6B2,COX6C,COX8A,CYB5A,CYCS,FIS1,GPX4,HSD17B10,HTRA2,MAPK12,MT-CO1,MT-CO2,MT-ND3,NCSTN,NDUFA1,NDUFA11,NDUFA3,NDUFA4,NDUFA6,NDUFA7,NDUFA8,NDUFAF1,NDUFB1,NDUFB11,NDUFB2,NDUFB3,NDUFB6,NDUFB7,NDUFB8,NDUFS4,NDUFS5,NDUFS7,PRDX3,PRDX5,PSENEN,RHOT2,SDHB,SOD2,TXN2,UQCR10,UQCR11,UQCRQ,VPS9D1
Oxidative Phosphorylation	17.7	0.376	ATP5F1E,ATP5MC3,ATP5ME,ATP5MF,ATP5PD,ATP5PF,COX17,COX4I1,COX5B,COX6A1,COX6B1,COX6B2,COX6C,COX8A,CYB5A,CYCS,MT-CO1,MT-CO2,MT-ND3,NDUFA1,NDUFA11,NDUFA3,NDUFA4,NDUFA6,NDUFA7,NDUFA8,NDUFB1,NDUFB11,NDUFB2,NDUFB3,NDUFB6,NDUFB7,NDUFB8,NDUFS4,NDUFS5,NDUFS7,SDHB,UQCR10,UQCR11,UQCRQ,VPS9D1
Sirtuin Signaling Pathway	10.6	0.199	ABCA1,ATG101,ATG4B,ATG4C,ATP5F1E,ATP5PF,BAX,BPGM,CPS1,CRTC2,FOXO4,G6PD,GABARAPL2,GABPB1,GADD45A,GADD45G,H1-10,H4C11,JUN,MAP1LC3A,MAPK12,MT-ND3,MYCN,NDRG1,NDUFA1,NDUFA11,NDUFA3,NDUFA4,NDUFA6,NDUFA7,NDUFA8,NDUFAF1,NDUFB1,NDUFB11,NDUFB2,NDUFB3,NDUFB6,NDUFB7,NDUFB8,NDUFS4,NDUFS5,NDUFS7,NFE2L2,NQO1,PFKFB3,PPID,SDHB,SOD1,SOD2,SREBF1,TIMM17A,TOMM34,TOMM6,TOMM7,TUBA1B,TUBA1C,XPC,XRCC6
Regulation of eIF4 and p70S6K Signaling	7.96	0.223	EIF1,EIF2S1,EIF3K,EIF4A1,EIF4EBP1,FAU,HRAS,MAP2K1,MAPK12,MKNK1,PAIP2,PPP2R2A,PPP2R5B,RALA,RASD1,RPS10,RPS11,RPS12,RPS13,RPS14,RPS17,RPS19,RPS20,RPS21,RPS24,RPS26,RPS27,RPS27L,RPS28,RPS3A,RPS5,RPS7,RPS8,RPS9,RPSA
Coronavirus Pathogenesis Pathway	7.4	0.22	ATF4,BAX,CASP3,CTSL,E2F4,FAU,JUN,MAPK12,RB1,RIPK1,RPS10,RPS11,RPS12,RPS13,RPS14,RPS17,RPS19,RPS20,RPS21,RPS24,RPS26,RPS27,RPS27L,RPS28,RPS3A,RPS5,RPS7,RPS8,RPS9,RPSA,TBK1,TFDP1,TGFBR2
Huntington's Disease Signaling	5.97	0.173	ATF4,ATP5F1E,ATP5PF,BAX,CAPN10,CAPNS1,CASP3,CASP6,CDK5,CYCS,DLG4,GNB1L,GNG3,GNG5,HDAC2,HDAC8,HDAC9,HRAS,HSPA1A/HSPA1B,HSPA1L,HSPA2,HSPA5,JUN,NAPA,NEUROD1,PENK,PLCB3,POLR2C,POLR2G,POLR2I,POLR2J,POLR2L,PRKCG,PSME1,RCOR2,SDHB,STX16,STX1A,TBP,UBA52,UBB
mTOR Signaling	5.65	0.176	DDIT4,EIF3K,EIF4A1,EIF4EBP1,FAU,GNB1L,HRAS,MLST8,PPP2R2A,PPP2R5B,PRKCG,RALA,RASD1,RHOB,RHOT2,RND3,RPS10,RPS11,RPS12,RPS13,RPS14,RPS17,RPS19,RPS20,RPS21,RPS24,RPS26,RPS27,RPS27L,RPS28,RPS3A,RPS5,RPS6KB2,RPS7,RPS8,RPS9,RPSA
NRF2-mediated Oxidative Stress Response	5.45	0.18	AKR7A2,ATF4,CLPP,DNAJA1,DNAJB2,DNAJB5,DNAJB9,DNAJC8,ENC1,ERP29,GSTM1,GSTM2,HERPUD1,HRAS,JUN,JUNB,JUND,MAP2K1,MAP2K5,MGST2,MGST3,NFE2L2,NQO1,PMF1/PMF1-BGLAP,PRDX1,PRKCG,RALA,RASD1,RBX1,SOD1,SOD2,TXN,UBB,UBE2E3
Assembly of RNA Polymerase II Complex	4.74	0.28	ERCC3,GTF2A2,GTF2B,GTF2E2,MNAT1,POLR2C,POLR2G,POLR2I,POLR2J,POLR2L,TAF15,TAF6L,TAF7,TBP
Nucleotide Excision Repair Pathway	3.62	0.286	ERCC3,ERCC5,MNAT1,POLR2C,POLR2G,POLR2I,POLR2J,POLR2L,RAD23B,XPC
Superpathway of Cholesterol Biosynthesis	3.61	0.31	FDFT1,FDPS,HADHB,HMGCS1,IDI1,LSS,MSMO1,NSDHL,PMVK
NER Pathway	3.46	0.184	CETN2,COPS7A,ERCC3,ERCC5,H4C11,H4C12,H4C15,HMGN1,MNAT1,POLR2C,POLR2G,POLR2I,POLR2J,POLR2L,PRIM2,RAD23B,RBX1,XPC,XRCC1
Senescence Pathway	3.4	0.138	ACVR1,ANAPC11,ARAF,ATF3,CALM1 (includes others),CAPN10,CAPNS1,CBX7,CBX8,CDC26,CDKN1A,CDKN1B,CEBPB,E2F4,EIF4EBP1,FOXO4,GADD45A,GADD45G,HRAS,JUN,MAP2K1,MAP2K5,MAPK12,NFATC1,PCGF1,PDHB,PDK2,PPP1CA,PPP2R2A,PPP2R5B,RALA,RASD1,RB1,SMAD1,SOD2,TBK1,TGFB3,TGFBR2
Hereditary Breast Cancer Signaling	3.3	0.164	ACTL6B,CDKN1A,FANCL,GADD45A,GADD45G,HDAC2,HDAC8,HDAC9,HRAS,POLR2C,POLR2G,POLR2I,POLR2J,POLR2L,RALA,RASD1,RB1,SMARCB1,SMARCD2,TUBG1,UBA52,UBB,XPC
Protein Kinase A Signaling	3.24	0.125	AKAP10,AKAP17A,AKAP8,ANAPC11,ATF4,BAD,CALM1 (includes others),CDC26,CNGA4,DUSP1,DUSP10,DUSP16,EYA2,GNAI1,GNAI2,GNB1L,GNG3,GNG5,GSK3A,H1-10,LEF1,MAP2K1,MPPED2,MYL1,MYL6,MYL6B,NFATC1,NGFR,OPN1SW,PDE7A,PDE8A,PDIA3,PLCB3,PLCL2,PPP1CA,PPP1R12A,PPP1R14A,PPP1R14B,PPP1R3C,PRKAR1A,PRKCG,PTPN23,PTPRT,PXN,SMPDL3A,TDP2,TGFB3,TGFBR2,TNNI1,VASP
Gαi Signaling	3.19	0.168	ADRA2A,CHRM4,DRD2,GNAI1,GNAI2,GNB1L,GNG3,GNG5,GRM2,GRM6,GRM8,HRAS,HRH3,LTB4R,OPN1SW,PRKAR1A,RALA,RALGDS,RASD1,RGS10,S1PR3
14-3-3-mediated Signaling	3.1	0.165	BAD,BAX,CDKN1B,GSK3A,HRAS,JUN,MAP2K1,MAPK12,PDIA3,PLCB3,PLCL2,PRKCG,RALA,RASD1,TRAF2,TUBA1B,TUBA1C,TUBB2A,TUBB2B,TUBB4B,TUBG1
Cardiac β-adrenergic Signaling	2.88	0.156	AKAP10,AKAP17A,AKAP8,ATP2A1,GNB1L,GNG3,GNG5,MPPED2,PDE7A,PDE8A,PKIG,PPP1CA,PPP1R12A,PPP1R14A,PPP1R14B,PPP1R1A,PPP1R3C,PPP2R2A,PPP2R5B,PRKAR1A,SMPDL3A,TDP2
Phagosome Maturation	2.84	0.152	ATP6AP1L,ATP6V0E1,ATP6V1B2,ATP6V1G1,CTSL,DYNLL1,DYNLRB1,DYNLT1,NAPA,PRDX1,PRDX2,PRDX5,RAB5C,STX16,TSG101,TUBA1B,TUBA1C,TUBB2A,TUBB2B,TUBB4B,TUBG1,VPS37B,ZBTB12
CREB Signaling in Neurons	2.83	0.14	ATF4,CACNG7,CALM1 (includes others),GNAI1,GNAI2,GNB1L,GNG3,GNG5,GRIK1,GRM2,GRM6,GRM8,GTF2B,HRAS,MAP2K1,OPN1SW,PDIA3,PLCB3,PLCL2,POLR2C,POLR2G,POLR2I,POLR2J,POLR2L,PRKAR1A,PRKCG,RALA,RASD1,TBP
Cell Cycle: G1/S Checkpoint Regulation	2.75	0.194	CDKN1A,CDKN1B,CDKN2D,E2F4,HDAC2,HDAC8,HDAC9,RB1,RPL11,RPL5,SKP1,TFDP1,TGFB3
Androgen Signaling	2.72	0.154	CACNG7,CALM1 (includes others),ERCC3,GNAI1,GNAI2,GNB1L,GNG3,GNG5,GTF2B,GTF2E2,JUN,MNAT1,POLR2C,POLR2G,POLR2I,POLR2J,POLR2L,PRKAR1A,PRKCG,TBP,TGFB1I1
Superoxide Radicals Degradation	2.7	0.5	CYGB,NQO1,SOD1,SOD2
Synaptic Long Term Potentiation	2.63	0.155	ATF4,CALM1 (includes others),GRM2,GRM6,GRM8,HRAS,MAP2K1,PDIA3,PLCB3,PLCL2,PPP1CA,PPP1R12A,PPP1R14A,PPP1R14B,PPP1R1A,PPP1R3C,PRKAR1A,PRKCG,RALA,RASD1
Role of Oct4 in Mammalian Embryonic Stem Cell Pluripotency	2.61	0.217	CASP6,FBXO15,FOXD3,NR2F6,PHB,PPP1R8,RARA,RB1,SOX2,TDRD7
Valine Degradation I	2.61	0.316	AUH,BCKDHA,ECHS1,HADHB,HIBADH,HIBCH
Glucocorticoid Receptor Signaling	2.55	0.122	ACTL6B,CDKN1A,CEBPB,DUSP1,ERCC3,FKBP4,GTF2A2,GTF2B,GTF2E2,HRAS,HSPA1A/HSPA1B,HSPA1L,HSPA2,HSPA5,JUN,KRT10,MAP2K1,MAPK12,MNAT1,NFATC1,NR3C1,POLR2C,POLR2G,POLR2I,POLR2J,POLR2L,POU2F2,RALA,RASD1,SMARCB1,SMARCD2,SRA1,TAB1,TAF15,TAF6L,TAF7,TBP,TGFB3,TGFBR2,TRAF2,TSG101
Axonal Guidance Signaling	2.52	0.114	ADAM12,ADAM8,ADAMTS13,ADAMTS7,ADAMTS9,ARHGEF6,ARPC5L,BMP3,CDK5,CFL1,CXCR4,EFNA2,FZD1,FZD8,GNAI1,GNAI2,GNB1L,GNG3,GNG5,HRAS,MAP2K1,MKNK1,MMP14,MYL1,MYL6,MYL6B,NFATC1,NGFR,NTF3,OPN1SW,PDIA3,PFN1,PFN2,PLCB3,PLCL2,PLXNB3,PRKAR1A,PRKCG,PXN,RALA,RASD1,ROBO3,RTN4R,SDC2,SDCBP,SEMA3D,SEMA3F,TUBA1B,TUBA1C,TUBB2A,TUBB2B,TUBB4B,TUBG1,UNC5D,VASP
Gap Junction Signaling	2.51	0.136	CSNK1D,DRD2,GJC2,GNAI1,GNAI2,GRIK1,HRAS,MAP2K1,MAP2K5,NPR2,NT5C,OPN1SW,PDIA3,PLCB3,PLCL2,PRKAR1A,PRKCG,PRKG2,RALA,RASD1,SOX15,TUBA1B,TUBA1C,TUBB2A,TUBB2B,TUBB4B,TUBG1
Chemokine Signaling	2.48	0.175	CALM1 (includes others),CFL1,CXCR4,GNAI1,GNAI2,HRAS,JUN,MAP2K1,MAPK12,OPN1SW,PLCB3,PPP1R12A,RALA,RASD1
Molecular Mechanisms of Cancer	2.48	0.118	ARHGEF1,ARHGEF6,AXIN1,BAD,BAX,BBC3,BMP3,CASP3,CASP6,CDK14,CDK5,CDKN1A,CDKN1B,CDKN2D,CYCS,E2F4,FZD1,FZD8,GNAI1,GNAI2,GSK3A,HRAS,JUN,LEF1,MAP2K1,MAPK12,NCSTN,PLCB3,PMAIP1,PRKAR1A,PRKCG,PSENEN,RALA,RALGDS,RASD1,RB1,RHOB,RHOT2,RND3,SMAD1,TAB1,TAB2,TFDP1,TGFB3,TGFBR2,ZBTB17
Unfolded protein response	2.45	0.196	ATF4,CEBPB,DNAJB9,HSPA1A/HSPA1B,HSPA1L,HSPA2,HSPA5,NFE2L2,PPP1R15A,SREBF1,TRAF2
RAR Activation	2.34	0.134	ACTL6B,AKR1B1,ALDH8A1,CITED2,CRABP1,CSK,CSNK2A1,CYP26A1,DUSP1,ERCC3,JUN,MAP2K1,MAPK12,MNAT1,NR2F6,PRKAR1A,PRKCG,RARA,RBP1,RPL7A,SMAD1,SMARCB1,SMARCD2,SORBS3,SRA1,TGFB3
HIPPO signaling	2.24	0.165	CSNK1D,DLG4,LLGL1,PPP1CA,PPP1R12A,PPP1R14A,PPP1R14B,PPP1R3C,PPP2R2A,PPP2R5B,RASSF1,SCRIB,SKP1,SMAD1
Taurine Biosynthesis	2.22	1	CDO1,CSAD
Antiproliferative Role of Somatostatin Receptor 2	2.21	0.169	CDKN1A,CDKN1B,GNB1L,GNG3,GNG5,HRAS,MAP2K1,NPR2,NT5C,RALA,RASD1,SOX15,SST
Cardiac Hypertrophy Signaling	2.16	0.125	ADRA1B,ADRA2A,CALM1 (includes others),GNAI1,GNAI2,GNB1L,GNG3,GNG5,HRAS,HSPB1,JUN,MAP2K1,MAP3K11,MAPK12,MYL1,MYL6,MYL6B,OPN1SW,PDIA3,PLCB3,PLCL2,PRKAR1A,RALA,RASD1,RHOB,RHOT2,RND3,TAB1,TGFB3,TGFBR2
D-myo-inositol (1,4,5,6)-Tetrakisphosphate Biosynthesis	2.15	0.141	DUSP1,DUSP10,DUSP16,ILKAP,NT5C,NUDT1,NUDT2,NUDT5,PLPP7,PP2D1,PPFIA4,PPP1CA,PPP1R12A,PPP1R14A,PPP1R14B,PPP1R1A,PPP1R8,PPP2R5B,PPP4C,PTPN23
D-myo-inositol (3,4,5,6)-tetrakisphosphate Biosynthesis	2.15	0.141	DUSP1,DUSP10,DUSP16,ILKAP,NT5C,NUDT1,NUDT2,NUDT5,PLPP7,PP2D1,PPFIA4,PPP1CA,PPP1R12A,PPP1R14A,PPP1R14B,PPP1R1A,PPP1R8,PPP2R5B,PPP4C,PTPN23
Germ Cell-Sertoli Cell Junction Signaling	2.15	0.135	AXIN1,CFL1,HRAS,ILK,MAP2K1,MAP3K11,MAPK12,NECTIN2,NECTIN3,PXN,RALA,RASD1,RHOB,RHOT2,RND3,TGFB3,TGFBR2,TUBA1B,TUBA1C,TUBB2A,TUBB2B,TUBB4B,TUBG1
Selenocysteine Biosynthesis II (Archaea and Eukaryotes)	2.1	0.5	SARS1,SEPHS1,SEPHS2
Dopamine-DARPP32 Feedback in cAMP Signaling	2.1	0.135	ATF4,ATP2A1,CALM1 (includes others),CDK5,CSNK1D,DRD2,GNAI1,GNAI2,OPN1SW,PDIA3,PLCB3,PLCL2,PPP1CA,PPP1R12A,PPP1R14A,PPP1R14B,PPP1R3C,PPP2R2A,PPP2R5B,PRKAR1A,PRKCG,PRKG2
Acute Myeloid Leukemia Signaling	2.06	0.157	ARAF,BAD,EIF4EBP1,HRAS,IDH3G,KIT,LEF1,MAP2K1,MAP2K5,PIM2,RALA,RARA,RASD1,RPS6KB2
Glutathione Redox Reactions I	2.06	0.25	GPX1,GPX4,GSTM1,GSTM2,MGST2,MGST3
AMPK Signaling	2.05	0.126	ACTL6B,ADRA1B,ADRA2A,ATF4,CDKN1A,CHRM4,CHRNB4,CHRNE,CPT2,CRTC2,EIF4EBP1,FOXO4,GNB1L,ILKAP,MAPK12,MLST8,PFKFB3,PHLPP1,PPM1D,PPM1M,PPP2R2A,PPP2R5B,PRKAR1A,RAB3A,RAB8A,SMARCB1,SMARCD2
Melatonin Signaling	2.03	0.167	ARAF,CALM1 (includes others),GNAI1,GNAI2,MAP2K1,MAP2K5,OPN1SW,PDIA3,PLCB3,PLCL2,PRKAR1A,PRKCG
Cyclins and Cell Cycle Regulation	2.02	0.16	CDKN1A,CDKN1B,CDKN2D,E2F4,HDAC2,HDAC8,HDAC9,PPP2R2A,PPP2R5B,RB1,SKP1,TFDP1,TGFB3
3-phosphoinositide Degradation	2.01	0.135	DUSP1,DUSP10,DUSP16,ILKAP,INPP5E,NT5C,NUDT1,NUDT2,NUDT5,PLPP7,PP2D1,PPFIA4,PPP1CA,PPP1R12A,PPP1R14A,PPP1R14B,PPP1R1A,PPP1R8,PPP2R5B,PPP4C,PTPN23
Fatty Acid β-oxidation I	1.99	0.219	ACADM,AUH,ECHS1,ECI1,ECI2,HADHB,HSD17B10
Superpathway of Geranylgeranyldiphosphate Biosynthesis I (via Mevalonate)	1.99	0.278	FDPS,HADHB,HMGCS1,IDI1,PMVK
D-myo-inositol-5-phosphate Metabolism	1.98	0.134	DUSP1,DUSP10,DUSP16,ILKAP,NT5C,NUDT1,NUDT2,NUDT5,PLCB3,PLPP7,PP2D1,PPFIA4,PPP1CA,PPP1R12A,PPP1R14A,PPP1R14B,PPP1R1A,PPP1R8,PPP2R5B,PPP4C,PTPN23
CXCR4 Signaling	1.98	0.132	CXCR4,GNAI1,GNAI2,GNB1L,GNG3,GNG5,HRAS,JUN,MAP2K1,MAPK12,MYL1,MYL6,MYL6B,OPN1SW,PLCB3,PRKCG,PXN,RALA,RASD1,RHOB,RHOT2,RND3
Spliceosomal Cycle	1.97	0.188	BCAS2,BUD13,DDX23,GPKOW,PRPF19,PRPF40B,SF3B4,U2AF1/U2AF1L5,YJU2
ILK Signaling	1.89	0.126	ARHGEF6,ATF4,CASP3,CFL1,GSK3A,ILK,ILKAP,IRS4,JUN,LEF1,MAPK12,MYL1,MYL6,MYL6B,PPP1R12A,PPP1R14B,PPP2R2A,PPP2R5B,PXN,RHOB,RHOT2,RND3,TGFB1I1,TMSB10/TMSB4X
Chronic Myeloid Leukemia Signaling	1.87	0.146	BAD,CDKN1A,CDKN1B,E2F4,HDAC2,HDAC8,HDAC9,HRAS,MAP2K1,RALA,RASD1,RB1,TFDP1,TGFB3,TGFBR2
Mouse Embryonic Stem Cell Pluripotency	1.87	0.146	AXIN1,FOXD3,FZD1,FZD8,HRAS,ID1,ID3,LEF1,MAP2K1,MAPK12,RALA,RASD1,SMAD1,SOX2,TAB1
Amyloid Processing	1.85	0.18	CAPN10,CAPNS1,CDK5,CSNK1D,CSNK2A1,MAPK12,NCSTN,PRKAR1A,PSENEN
Estrogen Receptor Signaling	1.83	0.113	ATF4,ATP5F1E,BAD,CDKN1A,CFL1,DLG4,EIF4EBP1,FOXO4,GNAI1,GNAI2,GNG5,GSK3A,HRAS,JUN,LEPR,MAP2K1,MED10,MED18,MED27,MED30,MMP14,MYL1,MYL6,MYL6B,NR3C1,PDIA3,PLCB3,PLCL2,PPP1R12A,PRKAR1A,PRKCG,RALA,RASD1,RPS6KB2,SOD2,SRA1,ZDHHC7
Cholesterol Biosynthesis I	1.83	0.308	FDFT1,LSS,MSMO1,NSDHL
Cholesterol Biosynthesis II (via 24,25-dihydrolanosterol)	1.83	0.308	FDFT1,LSS,MSMO1,NSDHL
Cholesterol Biosynthesis III (via Desmosterol)	1.83	0.308	FDFT1,LSS,MSMO1,NSDHL
ERK/MAPK Signaling	1.82	0.124	ARAF,ATF4,BAD,DUSP1,EIF4EBP1,HRAS,HSPB1,MAP2K1,MKNK1,MYCN,NFATC1,PLA2G6,PPP1CA,PPP1R12A,PPP1R14A,PPP1R14B,PPP1R3C,PPP2R2A,PPP2R5B,PRKAR1A,PRKCG,PXN,RALA,RASD1
Wnt/β-catenin Signaling	1.81	0.127	ACVR1,AXIN1,CSNK1D,CSNK2A1,FZD1,FZD8,GSK3A,ILK,JUN,KREMEN1,LEF1,PPP2R2A,PPP2R5B,RARA,SOX15,SOX2,TAB1,TGFB3,TGFBR2,TLE1,UBA52,UBB
CCR3 Signaling in Eosinophils	1.8	0.137	CALM1 (includes others),CFL1,GNAI1,GNAI2,GNB1L,GNG3,GNG5,HRAS,MAP2K1,MAPK12,OPN1SW,PLA2G6,PLCB3,PPP1R12A,PRKCG,RALA,RASD1
UVC-Induced MAPK Signaling	1.8	0.176	ARAF,HRAS,JUN,MAP2K1,MAPK12,PRKCG,RALA,RASD1,SMPD2
α-Adrenergic Signaling	1.79	0.146	ADRA2A,CALM1 (includes others),GNAI1,GNAI2,GNB1L,GNG3,GNG5,HRAS,MAP2K1,OPN1SW,PRKAR1A,PRKCG,RALA,RASD1
BAG2 Signaling Pathway	1.78	0.186	ANXA2,CASP3,CDKN1A,HSPA1A/HSPA1B,HSPA1L,HSPA2,HSPA5,PSME1
ATM Signaling	1.75	0.144	ATF4,CBX1,CBX3,CDKN1A,GADD45A,GADD45G,H4C11,JUN,KAT5,MAPK12,PPM1D,PPP2R2A,PPP2R5B,RAD17
Ceramide Signaling	1.74	0.148	BAD,CNKSR1,CYCS,HRAS,JUN,MAP2K1,NGFR,PPP2R2A,PPP2R5B,RALA,RASD1,S1PR3,SMPD2
Induction of Apoptosis by HIV1	1.73	0.164	BAX,BBC3,CASP3,CXCR4,CYCS,HTRA2,MAPK12,NGFR,RIPK1,TRAF2
cAMP-mediated signaling	1.72	0.118	ADRA2A,AKAP10,AKAP17A,AKAP8,ATF4,CALM1 (includes others),CHRM4,CNGA4,DRD2,DUSP1,GNAI1,GNAI2,GRM2,GRM6,GRM8,HRH3,LTB4R,MAP2K1,MPPED2,PDE7A,PDE8A,PKIG,PRKAR1A,RGS10,S1PR3,SMPDL3A,TDP2
p53 Signaling	1.71	0.143	BAX,BBC3,CASP6,CDKN1A,CSNK1D,GADD45A,GADD45G,HDAC9,JUN,PMAIP1,RB1,RPRM,SERPINE2,TNFRSF10B
Mevalonate Pathway I	1.71	0.286	HADHB,HMGCS1,IDI1,PMVK
P2Y Purigenic Receptor Signaling Pathway	1.71	0.134	ATF4,GNAI1,GNAI2,GNB1L,GNG3,GNG5,HRAS,JUN,MAP2K1,OPN1SW,PDIA3,PLCB3,PLCL2,PRKAR1A,PRKCG,RALA,RASD1
Thrombin Signaling	1.7	0.12	ARHGEF1,ARHGEF6,GNAI1,GNAI2,GNB1L,GNG3,GNG5,HRAS,MAP2K1,MAPK12,MYL1,MYL6,MYL6B,OPN1SW,PDIA3,PLCB3,PLCL2,PPP1R12A,PRKCG,RALA,RASD1,RHOB,RHOT2,RND3,TBP
CDK5 Signaling	1.7	0.139	CDK5,HRAS,MAP2K1,MAPK12,NGFR,PPP1CA,PPP1R12A,PPP1R14A,PPP1R14B,PPP1R3C,PPP2R2A,PPP2R5B,PRKAR1A,RALA,RASD1
CD27 Signaling in Lymphocytes	1.69	0.17	CASP3,CYCS,JUN,MAP2K1,MAP2K5,MAP3K11,MAPK12,SIVA1,TRAF2
Endoplasmic Reticulum Stress Pathway	1.69	0.238	ATF4,CASP3,EIF2S1,HSPA5,TRAF2
Breast Cancer Regulation by Stathmin1	1.68	0.102	ADRA1B,ADRA2A,ARHGEF1,ARHGEF6,ATF4,CALCRL,CCR10,CDKN1B,CHRM4,CYSLTR2,DRD2,E2F4,FZD1,FZD8,GALR3,GNB1L,GNG3,GNG5,GNRHR,GPR173,GPR3,GPR35,GPR39,GPRC5C,GRM2,GRM6,GRM8,HRAS,HRH3,JUN,LPAR3,LTB4R,MAP2K1,OPN1SW,PLCB3,PPP1CA,PPP1R12A,PPP1R14A,PPP1R14B,PPP1R3C,PPP2R2A,PPP2R5B,PPP4C,PRKAR1A,PRKCG,PRLHR,RALA,RASD1,S1PR3,SIVA1,SLC52A2,STMN1,TACR1,TSG101,TUBA1B,TUBA1C,TUBB2A,TUBB2B,TUBB4B,TUBG1
Insulin Receptor Signaling	1.62	0.129	ASIC3,BAD,EIF4EBP1,FOXO4,GSK3A,HRAS,IRS4,MAP2K1,PPP1CA,PPP1R12A,PPP1R14A,PPP1R14B,PPP1R3C,PRKAR1A,RALA,RASD1,RPS6KB2,TRIP10
Apelin Adipocyte Signaling Pathway	1.61	0.146	GNAI1,GNAI2,GPX1,GPX4,GSTM1,GSTM2,MAPK12,MGST2,MGST3,OPN1SW,PRKAR1A,SOD1
Xenobiotic Metabolism PXR Signaling Pathway	1.59	0.12	ALDH8A1,CDK5,CES3,CHST7,CITED2,CYP2C8,GSTM1,GSTM2,HS3ST2,HS3ST5,MGST2,MGST3,NDST3,PPP1CA,PPP1R12A,PPP1R14A,PPP1R14B,PPP1R3C,PRKAR1A,PRKCG,SRA1,UGT8,UST
Leucine Degradation I	1.56	0.333	ACADM,AUH,HMGCL
Regulation of Cellular Mechanics by Calpain Protease	1.55	0.154	CAPN10,CAPNS1,CDKN1B,CNGA4,EZR,HRAS,PXN,RALA,RASD1,RB1
tRNA Charging	1.54	0.179	AARS2,CARS1,IARS2,LARS2,NARS1,PARS2,SARS1
Aryl Hydrocarbon Receptor Signaling	1.53	0.126	AIP,ALDH8A1,BAX,CDKN1A,CDKN1B,GSTM1,GSTM2,HSPB1,JUN,MCM7,MGST2,MGST3,NFE2L2,NQO1,RARA,RB1,TFDP1,TGFB3
Hepatic Fibrosis Signaling Pathway	1.51	0.106	ACVR1,ARAF,ATF4,AXIN1,BAMBI,CALM1 (includes others),CASP3,CDKN1B,CEBPB,FOXO4,FZD1,FZD8,GNAI1,GNAI2,HRAS,JUN,LEF1,LEPR,MAP2K1,MAP2K5,MAPK12,MYL1,MYL6,MYL6B,NGFR,OPN1SW,PRKAR1A,PRKCG,RALA,RASD1,RHOB,RHOT2,RIPK1,RND3,RPS6KB2,SDHB,SOD2,TGFB3,TGFBR2
Glutamate Receptor Signaling	1.51	0.158	CALM1 (includes others),DLG4,GNG5,GRIK1,GRM2,GRM6,GRM8,HOMER3,SLC17A7
Isoleucine Degradation I	1.51	0.25	AUH,ECHS1,HADHB,HSD17B10
Adipogenesis pathway	1.51	0.127	CDK5,CEBPB,DLK1,ERCC3,FZD1,FZD8,HDAC2,HDAC8,HDAC9,MNAT1,PAXIP1,RB1,RBP1,SAP18,SMAD1,SREBF1,TXNIP
BMP signaling pathway	1.5	0.141	BMP3,CHRD,HRAS,JUN,MAP2K1,MAPK12,NOG,PRKAR1A,RALA,RASD1,SMAD1,TAB1
Spermine and Spermidine Degradation I	1.49	0.5	SAT1,SAT2
Fatty Acid β-oxidation III (Unsaturated, Odd Number)	1.49	0.5	ECI1,ECI2
Adrenomedullin signaling pathway	1.48	0.117	ARAF,BAD,BAX,CALCRL,CALM1 (includes others),CASP3,CEBPB,CSK,GSK3A,HRAS,MAP2K1,MAP2K5,MAPK12,NPR2,NT5C,PDIA3,PLCB3,PLCL2,PRKAR1A,PRKG2,RALA,RASD1,SOX15
Endocannabinoid Developing Neuron Pathway	1.48	0.13	ARAF,ATF4,CDKN1B,GNAI1,GNAI2,GNB1L,GNG5,HRAS,MAP2K1,MAP2K5,MAPK12,MLST8,PRKAR1A,RALA,RASD1
3-phosphoinositide Biosynthesis	1.47	0.12	DUSP1,DUSP10,DUSP16,ILKAP,NT5C,NUDT1,NUDT2,NUDT5,PLPP7,PP2D1,PPFIA4,PPP1CA,PPP1R12A,PPP1R14A,PPP1R14B,PPP1R1A,PPP1R8,PPP2R5B,PPP4C,PTPN23
TGF-β Signaling	1.46	0.135	ACVR1,AMH,HRAS,JUN,MAP2K1,MAPK12,NODAL,RALA,RASD1,SMAD1,TAB1,TGFB3,TGFBR2
fMLP Signaling in Neutrophils	1.45	0.129	ARPC5L,CALM1 (includes others),GNAI1,GNAI2,GNB1L,GNG3,GNG5,HRAS,MAP2K1,NFATC1,OPN1SW,PLCB3,PRKCG,RALA,RASD1
Dopamine Receptor Signaling	1.45	0.143	DRD2,PCBD1,PPP1CA,PPP1R12A,PPP1R14A,PPP1R14B,PPP1R3C,PPP2R2A,PPP2R5B,PRKAR1A,PTS
Synaptic Long Term Depression	1.42	0.116	CACNG7,GNAI1,GNAI2,GRM2,GRM6,GRM8,HRAS,MAP2K1,NPR2,NT5C,PDIA3,PLA2G6,PLCB3,PLCL2,PPP1R17,PPP2R2A,PPP2R5B,PRKCG,PRKG2,RALA,RASD1,SOX15
Role of PKR in Interferon Induction and Antiviral Response	1.42	0.128	ATF3,BAX,CASP3,CYCS,EIF2S1,HSPA1A/HSPA1B,HSPA1L,HSPA2,HSPA5,IFNGR1,JUN,MAPK12,SCARA3,TAB2,TARBP2
Myc Mediated Apoptosis Signaling	1.42	0.16	BAX,BBC3,CASP3,CYCS,NGFR,PMAIP1,PRKAR1A,TRAF2
UVA-Induced MAPK Signaling	1.39	0.133	CASP3,CYCS,HRAS,JUN,MAPK12,PARP2,PDIA3,PLCB3,PLCL2,RALA,RASD1,RPS6KB2,SMPD2
PCP pathway	1.38	0.15	FZD1,FZD8,JUN,JUNB,JUND,MAPK12,PFN1,PFN2,ROR2
BEX2 Signaling Pathway	1.38	0.139	BAD,BBC3,CDKN1A,JUN,LEF1,MAPK12,NGFR,NHLH2,PPP2R2A,PPP2R5B,SMARCB1
Apoptosis Signaling	1.36	0.131	BAD,BAX,CAPN10,CAPNS1,CASP3,CASP6,CYCS,GAS2,HRAS,HTRA2,MAP2K1,RALA,RASD1
Factors Promoting Cardiogenesis in Vertebrates	1.36	0.12	ACVR1,ATF4,AXIN1,BMP3,CER1,FZD1,FZD8,LEF1,MAPK12,NODAL,NOG,PDIA3,PLCB3,PLCL2,PRKCG,SMAD1,TGFB3,TGFBR2
Phospholipase C Signaling	1.35	0.109	ARHGEF1,ARHGEF6,ATF4,CALM1 (includes others),GNB1L,GNG3,GNG5,HDAC2,HDAC8,HDAC9,HRAS,MAP2K1,MARCKS,MYL1,MYL6,MYL6B,NFATC1,PLA2G6,PLCB3,PPP1R12A,PPP1R14A,PRKCG,RALA,RALGDS,RASD1,RHOB,RHOT2,RND3
Synaptogenesis Signaling Pathway	1.35	0.106	ARPC5L,ATF4,BAD,CADM1,CALM1 (includes others),CDH9,CDK5,CFL1,CNTNAP1,DLG4,EFNA2,EIF4EBP1,GRM2,GRM6,GRM8,HRAS,MARCKS,NAP1L4,NAPA,NECTIN3,NLGN1,PRKAR1A,RAB3A,RAB5C,RALA,RASD1,RPS6KB2,SGTA,STX16,STX1A,SYT11,THBS3,THBS4
Estrogen-mediated S-phase Entry	1.32	0.192	CDKN1A,CDKN1B,E2F4,RB1,TFDP1
Ketogenesis	1.32	0.273	HADHB,HMGCL,HMGCS1
HIF1α Signaling	1.31	0.112	ADRA1B,ARAF,CDKN1A,EGLN2,EIF4EBP1,HRAS,HSPA1A/HSPA1B,HSPA1L,HSPA2,HSPA5,JUN,MAP2K1,MAP2K5,MKNK1,MMP14,NAA10,PRKCG,RALA,RASD1,RBX1,RPS6KB2,SAT1,SAT2
Epithelial Adherens Junction Signaling	1.31	0.118	ACVR1,ARPC5L,HRAS,LEF1,MYL1,MYL6,MYL6B,NECTIN2,NECTIN3,RALA,RASD1,TGFBR2,TUBA1B,TUBA1C,TUBB2A,TUBB2B,TUBB4B,TUBG1
Death Receptor Signaling	1.31	0.132	ARHGDIB,CASP3,CASP6,CYCS,GAS2,HSPB1,HTRA2,PARP2,RIPK1,TBK1,TNFRSF10B,TRAF2
Kinetochore Metaphase Signaling Pathway	1.3	0.129	ANAPC11,CDC26,H2AZ1,KAT5,MAD1L1,PMF1/PMF1-BGLAP,PPP1CA,PPP1R12A,PPP1R14A,PPP1R14B,PPP1R3C,PPP2R5B,REC8
DNA Methylation and Transcriptional Repression Signaling	1.29	0.171	H4C11,H4C12,H4C15,HDAC2,MBD2,SAP18
Ephrin B Signaling	1.29	0.139	AXIN1,CFL1,CXCR4,GNAI1,GNAI2,GNB1L,GNG3,GNG5,HRAS,PXN
Trans, trans-farnesyl Diphosphate Biosynthesis	1.29	0.4	FDPS,IDI1
Sertoli Cell-Sertoli Cell Junction Signaling	1.28	0.114	AXIN1,GSK3A,HRAS,ILK,JUN,MAP2K1,MAP3K11,MAPK12,NECTIN2,NECTIN3,PRKAR1A,PRKG2,RALA,RASD1,TGFB3,TUBA1B,TUBA1C,TUBB2A,TUBB2B,TUBB4B,TUBG1
Endocannabinoid Cancer Inhibition Pathway	1.28	0.119	ATF3,ATF4,BAD,CASP3,CASP6,CDKN1A,CDKN1B,GNAI1,GNAI2,GNB1L,LEF1,MAP2K1,MAP2K5,MLST8,PRKAR1A,SMPD2,TRIB3
SAPK/JNK Signaling	1.28	0.127	DUSP10,GADD45A,GNG5,HRAS,JUN,MAP3K11,MAPK12,NFATC1,RALA,RASD1,RIPK1,TAB1,TRAF2
Human Embryonic Stem Cell Pluripotency	1.22	0.119	ACVR1,AXIN1,BMP3,FOXD3,FZD1,FZD8,GSK3A,LEF1,NODAL,NOG,NTF3,S1PR3,SMAD1,SOX2,TGFB3,TGFBR2
Superpathway of Inositol Phosphate Compounds	1.22	0.111	DUSP1,DUSP10,DUSP16,ILKAP,INPP5E,NT5C,NUDT1,NUDT2,NUDT5,PLCB3,PLPP7,PP2D1,PPFIA4,PPP1CA,PPP1R12A,PPP1R14A,PPP1R14B,PPP1R1A,PPP1R8,PPP2R5B,PPP4C,PTPN23
Regulation of Actin-based Motility by Rho	1.22	0.128	ARHGDIA,ARPC5L,CFL1,MYL1,MYL6,MYL6B,PFN1,PFN2,PPP1R12A,RHOB,RHOT2,RND3
Xenobiotic Metabolism Signaling	1.22	0.105	AIP,ALDH8A1,CES3,CHST7,CITED2,CYP2C8,GSTM1,GSTM2,HRAS,HS3ST2,HS3ST5,MAP2K1,MAP2K5,MAP3K11,MAPK12,MGMT,MGST2,MGST3,NDST3,NFE2L2,NQO1,PPP2R2A,PPP2R5B,PRKCG,RALA,RASD1,RBX1,SRA1,UGT8,UST
Cell Cycle Regulation by BTG Family Proteins	1.19	0.162	BTG1,BTG2,E2F4,PPP2R2A,PPP2R5B,RB1
Superpathway of Methionine Degradation	1.19	0.162	CDO1,EEF1AKMT1,EHMT1,MGMT,MMUT,PRMT8
PTEN Signaling	1.19	0.119	BAD,CASP3,CDKN1A,CDKN1B,CSNK2A1,FOXO4,GSK3A,HRAS,ILK,MAP2K1,NGFR,RALA,RASD1,RPS6KB2,TGFBR2
Aldosterone Signaling in Epithelial Cells	1.18	0.114	ASIC3,DNAJA1,DNAJB2,DNAJB5,DNAJB9,DNAJC12,DNAJC8,DUSP1,HSPA1A/HSPA1B,HSPA1L,HSPA2,HSPA5,HSPB1,MAP2K1,PDIA3,PLCB3,PLCL2,PRKCG
RhoGDI Signaling	1.17	0.111	ARHGDIA,ARHGDIB,ARHGEF1,ARHGEF6,ARPC5L,CDH9,CFL1,EZR,GNAI1,GNAI2,GNB1L,GNG3,GNG5,MYL1,MYL6,MYL6B,PPP1R12A,RHOB,RHOT2,RND3
Toll-like Receptor Signaling	1.16	0.132	JUN,MAPK12,SIGIRR,TAB1,TAB2,TICAM2,TOLLIP,TRAF4,UBA52,UBB
nNOS Signaling in Neurons	1.16	0.149	CALM1 (includes others),CAPN10,CAPNS1,DLG4,NOS1AP,PRKCG,RASD1
Docosahexaenoic Acid (DHA) Signaling	1.15	0.158	BAD,BAX,CASP3,CYCS,GSK3A,PNPLA2
Role of NFAT in Cardiac Hypertrophy	1.14	0.107	CACNG7,CALM1 (includes others),GNAI1,GNAI2,GNB1L,GNG3,GNG5,HDAC2,HDAC8,HDAC9,HRAS,MAP2K1,MAPK12,OPN1SW,PDIA3,PLCB3,PLCL2,PRKAR1A,PRKCG,RALA,RASD1,TGFB3,TGFBR2
PAK Signaling	1.13	0.124	ARHGEF6,CASP3,CFL1,HRAS,MAP2K1,MAPK12,MYL1,MYL6,MYL6B,PXN,RALA,RASD1
Adenine and Adenosine Salvage III	1.13	0.333	ADAT3,HPRT1
Zymosterol Biosynthesis	1.13	0.333	MSMO1,NSDHL
p38 MAPK Signaling	1.13	0.119	ATF4,DUSP1,DUSP10,HMGN1,HSPB1,MAPK12,MKNK1,PLA2G6,RPS6KB2,TAB1,TAB2,TGFB3,TGFBR2,TRAF2
Assembly of RNA Polymerase III Complex	1.13	0.231	BRF2,GTF3C5,TBP
Thiamin Salvage III	1.11	1	TPK1
Lanosterol Biosynthesis	1.11	1	LSS
UDP-N-acetyl-D-galactosamine Biosynthesis I	1.11	1	GALE
Cholecystokinin/Gastrin-mediated Signaling	1.1	0.118	HRAS,JUN,MAP2K1,MAP2K5,MAPK12,PLCB3,PRKCG,PXN,RALA,RASD1,RHOB,RHOT2,RND3,SST
Antiproliferative Role of TOB in T Cell Signaling	1.1	0.154	CDKN1B,DPP7,RB1,SKP1,TGFB3,TGFBR2
Nur77 Signaling in T Lymphocytes	1.1	0.132	CALM1 (includes others),CASP3,CYCS,HDAC2,HDAC9,MAP2K1,MAP2K5,NFATC1,PRKCG
Remodeling of Epithelial Adherens Junctions	1.1	0.132	ARPC5L,RAB5C,RALA,TUBA1B,TUBA1C,TUBB2A,TUBB2B,TUBB4B,TUBG1
GNRH Signaling	1.09	0.11	ATF4,CACNG7,CALM1 (includes others),GNAI1,GNAI2,GNG5,GNRHR,HRAS,JUN,MAP2K1,MAP3K11,MAPK12,OPN1SW,PLCB3,PRKAR1A,PRKCG,PXN,RALA,RASD1
Apelin Cardiomyocyte Signaling Pathway	1.08	0.121	ATP2A1,GNAI1,GNAI2,MAPK12,MYL1,MYL6,MYL6B,OPN1SW,PDIA3,PLCB3,PLCL2,PRKCG
Regulation of IL-2 Expression in Activated and Anergic T Lymphocytes	1.07	0.124	CALM1 (includes others),HRAS,JUN,MALT1,MAP2K1,MAPK12,NFATC1,RALA,RASD1,TGFB3,TGFBR2
Methionine Degradation I (to Homocysteine)	1.06	0.182	EEF1AKMT1,EHMT1,MGMT,PRMT8
Colorectal Cancer Metastasis Signaling	1.05	0.103	AXIN1,BAD,BAX,CASP3,E2F4,FZD1,FZD8,GNB1L,GNG3,GNG5,HRAS,IFNGR1,JUN,LEF1,MAP2K1,MAPK12,MMP14,PRKAR1A,RALA,RALGDS,RASD1,RHOB,RHOT2,RND3,TGFB3,TGFBR2
DNA Double-Strand Break Repair by Non-Homologous End Joining	1.05	0.214	XRCC1,XRCC4,XRCC6
Xenobiotic Metabolism General Signaling Pathway	1.04	0.112	GSTM1,GSTM2,HRAS,MAP2K1,MAP2K5,MAP3K11,MAPK12,MGST2,MGST3,NFE2L2,NQO1,PRKCG,RALA,RASD1,RBX1,UGT8
Melanoma Signaling	1.04	0.14	BAD,CDKN1A,HRAS,MAP2K1,RALA,RASD1,RB1
Glioblastoma Multiforme Signaling	1.04	0.109	AXIN1,CDKN1A,CDKN1B,E2F4,FZD1,FZD8,HRAS,LEF1,MAP2K1,PDIA3,PLCB3,PLCL2,RALA,RASD1,RB1,RHOB,RHOT2,RND3
Endometrial Cancer Signaling	1.03	0.133	AXIN1,BAD,HRAS,ILK,LEF1,MAP2K1,RALA,RASD1
Prostate Cancer Signaling	1.02	0.121	ATF4,BAD,CDKN1A,CDKN1B,HRAS,LEF1,MAP2K1,RALA,RASD1,RB1,TFDP1
IL-1 Signaling	1.02	0.121	GNAI1,GNAI2,GNB1L,GNG3,GNG5,JUN,MAPK12,PRKAR1A,TAB1,TAB2,TOLLIP
Mechanisms of Viral Exit from Host Cells	1.02	0.146	CHMP2B,CHMP4B,CHMP6,LMNB1,PRKCG,TSG101
Superpathway of Serine and Glycine Biosynthesis I	1.01	0.286	PSPH,SHMT2
IL-8 Signaling	1	0.105	ARAF,ARRB2,BAX,EIF4EBP1,GNAI1,GNAI2,GNB1L,GNG3,GNG5,HRAS,JUN,MAP2K1,MAPK12,OPN1SW,PRKCG,RALA,RASD1,RHOB,RHOT2,RND3,VASP
4-1BB Signaling in T Lymphocytes	1	0.156	JUN,MAP2K1,MAPK12,TNFSF9,TRAF2
Actin Nucleation by ARP-WASP Complex	0.975	0.125	ARPC5L,HRAS,PPP1R12A,RALA,RASD1,RHOB,RHOT2,RND3,VASP
Wnt/Ca+ pathway	0.971	0.129	ATF4,AXIN1,FZD1,FZD8,NFATC1,PDIA3,PLCB3,PLCL2
Ephrin Receptor Signaling	0.967	0.106	ARPC5L,ATF4,AXIN1,CFL1,CXCR4,EFNA2,GNAI1,GNAI2,GNB1L,GNG3,GNG5,HRAS,MAP2K1,PXN,RALA,RASD1,SDC2,SDCBP,SH2D3C
Tumoricidal Function of Hepatic Natural Killer Cells	0.951	0.167	BAX,CASP3,CASP6,CYCS
Cysteine Biosynthesis III (mammalia)	0.951	0.167	EEF1AKMT1,EHMT1,MGMT,PRMT8
CCR5 Signaling in Macrophages	0.947	0.117	CACNG7,CALM1 (includes others),GNAI1,GNAI2,GNB1L,GNG3,GNG5,JUN,MAPK12,OPN1SW,PRKCG
GPCR-Mediated Integration of Enteroendocrine Signaling Exemplified by an L Cell	0.947	0.123	ADCYAP1,GNAI1,GNAI2,OPN1SW,PDIA3,PLCB3,PLCL2,PRKAR1A,SST
G-Protein Coupled Receptor Signaling	0.939	0.0993	ADRA1B,ADRA2A,ATF4,CHRM4,DRD2,DUSP1,GNAI1,GNAI2,GRM2,GRM6,GRM8,HRAS,HRH3,LTB4R,MAP2K1,MPPED2,PDE7A,PDE8A,PLCB3,PRKAR1A,PRKCG,RALA,RASD1,RGS10,S1PR3,SMPDL3A,TDP2
Inhibition of Angiogenesis by TSP1	0.917	0.147	CASP3,JUN,MAPK12,SDC2,TGFBR2
Relaxin Signaling	0.91	0.107	GNAI1,GNAI2,GNB1L,GNG3,GNG5,JUN,MAP2K1,MPPED2,NPR2,NT5C,PDE7A,PDE8A,PRKAR1A,SMPDL3A,SOX15,TDP2
Sphingosine-1-phosphate Signaling	0.91	0.111	CASP3,CASP6,GNAI1,GNAI2,OPN1SW,PDIA3,PLCB3,PLCL2,RHOB,RHOT2,RND3,S1PR3,SMPD2
Granzyme B Signaling	0.91	0.188	CASP3,CYCS,LMNB1
Glutaryl-CoA Degradation	0.91	0.188	GCDH,HADHB,HSD17B10
Parkinson's Signaling	0.91	0.188	CASP3,CYCS,MAPK12
IL-15 Signaling	0.893	0.12	GNB1L,HRAS,MAP2K1,MAPK12,MLST8,RALA,RASD1,RPS6KB2,STAT6
p70S6K Signaling	0.889	0.109	BAD,GNAI1,GNAI2,HRAS,MAP2K1,OPN1SW,PDIA3,PLCB3,PLCL2,PPP2R2A,PPP2R5B,PRKCG,RALA,RASD1
ErbB2-ErbB3 Signaling	0.883	0.123	BAD,CDKN1B,GSK3A,HRAS,JUN,MAP2K1,RALA,RASD1
TWEAK Signaling	0.876	0.143	CASP3,CASP6,CYCS,RIPK1,TRAF2
GDNF Family Ligand-Receptor Interactions	0.87	0.118	DOK6,GFRA1,HRAS,JUN,MAP2K1,MAPK12,PDLIM7,RALA,RASD1
Neurotrophin/TRK Signaling	0.87	0.118	ATF4,HRAS,JUN,MAP2K1,MAP2K5,NGFR,NTF3,RALA,RASD1
Gluconeogenesis I	0.854	0.154	ALDOC,BPGM,ENO3,ME2
Pancreatic Adenocarcinoma Signaling	0.851	0.11	BAD,CDKN1A,CDKN1B,E2F4,MAP2K1,MAPK12,RALA,RALGDS,RB1,TFDP1,TGFB3,TGFBR2
Ubiquinol-10 Biosynthesis (Eukaryotic)	0.848	0.176	BCKDHA,CYP26A1,CYP26B1
Glioma Signaling	0.83	0.109	CALM1 (includes others),CDKN1A,CDKN2D,E2F4,HRAS,IDH3G,MAP2K1,PRKCG,RALA,RASD1,RB1,TFDP1
Dolichol and Dolichyl Phosphate Biosynthesis	0.824	0.5	DOLK
Epoxysqualene Biosynthesis	0.824	0.5	FDFT1
Guanine and Guanosine Salvage I	0.824	0.5	HPRT1
L-glutamine Biosynthesis II (tRNA-dependent)	0.824	0.5	GATB
Glycine Biosynthesis I	0.824	0.5	SHMT2
Sucrose Degradation V (Mammalian)	0.821	0.222	ALDOC,KHK
Heme Biosynthesis II	0.821	0.222	ALAD,FECH
Xenobiotic Metabolism CAR Signaling Pathway	0.821	0.101	ALDH8A1,CHST7,CITED2,CYP2C8,GSTM1,GSTM2,HS3ST2,HS3ST5,MAP2K1,MAP2K5,MGST2,MGST3,NDST3,PPP2R2A,PPP2R5B,PRKCG,SRA1,UGT8,UST
VDR/RXR Activation	0.818	0.115	CALB1,CDKN1A,CDKN1B,CEBPB,COL13A1,CSNK2A1,GADD45A,GTF2B,PRKCG
Integrin Signaling	0.804	0.0986	ARF4,ARF5,ARPC5L,BCAR3,CAPN10,CAPNS1,HRAS,ILK,ILKAP,MAP2K1,MAP3K11,PFN1,PFN2,PPP1R12A,PXN,RALA,RASD1,RHOB,RHOT2,RND3,VASP
Notch Signaling	0.804	0.135	DLL3,MAML3,NCSTN,PSENEN,RFNG
Corticotropin Releasing Hormone Signaling	0.801	0.103	ATF4,CACNG7,CALM1 (includes others),GNAI1,GNAI2,JUN,JUND,MAP2K1,MAPK12,NPR2,NT5C,OPN1SW,PRKAR1A,PRKCG,SOX15
Tight Junction Signaling	0.793	0.101	JUN,LLGL1,MYL1,MYL6,MYL6B,NAPA,NECTIN2,NECTIN3,NGFR,PPP2R2A,PPP2R5B,PRKAR1A,RAB13,STX16,TGFB3,TGFBR2,VASP
RhoA Signaling	0.793	0.106	ARHGEF1,ARPC5L,CFL1,EZR,LPAR3,MYL1,MYL6,MYL6B,PFN1,PFN2,PPP1R12A,RND3,SEMA3F
Role of BRCA1 in DNA Damage Response	0.772	0.112	ACTL6B,BABAM2,CDKN1A,E2F4,FANCL,GADD45A,RB1,SMARCB1,SMARCD2
FLT3 Signaling in Hematopoietic Progenitor Cells	0.772	0.112	ATF4,BAD,EIF4EBP1,HRAS,MAP2K1,MAPK12,RALA,RASD1,STAT6
NGF Signaling	0.754	0.105	ATF4,BAX,HRAS,MAP2K1,MAP3K11,MAPK12,NGFR,RALA,RASD1,RPS6KB2,SMPD2,TRAF4
Sumoylation Pathway	0.752	0.107	ARHGDIA,ARHGDIB,CBX4,HDAC2,JUN,MAPK12,NR3C1,RHOB,RHOT2,RND3,UBA2
GADD45 Signaling	0.745	0.158	CDKN1A,GADD45A,GADD45G
Pentose Phosphate Pathway	0.745	0.2	G6PD,RPIA
Methylglyoxal Degradation III	0.745	0.158	AKR1B1,AKR7A2,ZADH2
Retinoic acid Mediated Apoptosis Signaling	0.735	0.117	CASP3,CRABP1,CYCS,PARP2,RARA,TNFRSF10B,TNFRSF10D
Apelin Endothelial Signaling Pathway	0.735	0.104	CALM1 (includes others),GNAI1,GNAI2,HRAS,JUN,MAP2K1,MAPK12,PLCB3,PRKCG,RALA,RASD1,RPS6KB2
PPAR Signaling	0.733	0.106	AIP,CITED2,HRAS,JUN,MAP2K1,NGFR,RALA,RASD1,SRA1,TAB1,TRAF2
PI3K Signaling in B Lymphocytes	0.728	0.101	ATF3,ATF4,CALM1 (includes others),HRAS,IRS4,JUN,MALT1,MAP2K1,NFATC1,PDIA3,PLCB3,PLCL2,RALA,RASD1
TNFR1 Signaling	0.719	0.12	CASP3,CASP6,CYCS,JUN,RIPK1,TRAF2
Signaling by Rho Family GTPases	0.706	0.0943	ARHGEF1,ARHGEF6,ARPC5L,CDH9,CFL1,EZR,GNAI1,GNAI2,GNB1L,GNG3,GNG5,JUN,MAP2K1,MAP3K11,MAPK12,MYL1,MYL6,MYL6B,PPP1R12A,RHOB,RHOT2,RND3,STMN1
HER-2 Signaling in Breast Cancer	0.688	0.107	BAD,CDKN1A,CDKN1B,GSK3A,HRAS,PARD6G,PRKCG,RALA,RASD1
Non-Small Cell Lung Cancer Signaling	0.686	0.11	BAD,HRAS,MAP2K1,RALA,RASD1,RASSF1,RB1,TFDP1
Telomerase Signaling	0.678	0.103	CDKN1A,HDAC2,HDAC8,HDAC9,HRAS,MAP2K1,PPP2R2A,PPP2R5B,RALA,RASD1,RB1
Gα12/13 Signaling	0.674	0.1	ARHGEF1,CDH9,HRAS,JUN,LPAR3,MAP2K1,MAPK12,MYL1,MYL6,MYL6B,PXN,RALA,RASD1
Neuregulin Signaling	0.672	0.104	BAD,CDK5,CDKN1B,DLG4,HRAS,MAP2K1,PRKCG,RALA,RASD1,RPS6KB2
Uracil Degradation II (Reductive)	0.666	0.333	DPYD
Methylglyoxal Degradation I	0.666	0.333	HAGH
Thyronamine and Iodothyronamine Metabolism	0.666	0.333	DIO2
Tetrahydrobiopterin Biosynthesis I	0.666	0.333	PTS
Inosine-5'-phosphate Biosynthesis II	0.666	0.333	PAICS
Thymine Degradation	0.666	0.333	DPYD
Anandamide Degradation	0.666	0.333	NAAA
Thyroid Hormone Metabolism I (via Deiodination)	0.666	0.333	DIO2
Oxidized GTP and dGTP Detoxification	0.666	0.333	NUDT1
Tetrahydrobiopterin Biosynthesis II	0.666	0.333	PTS
Tyrosine Biosynthesis IV	0.666	0.333	PCBD1
UVB-Induced MAPK Signaling	0.666	0.115	BAD,EIF4EBP1,JUN,MAP2K1,MAPK12,PRKCG
Hypoxia Signaling in the Cardiovascular System	0.664	0.108	ATF4,CSNK1D,JUN,NQO1,UBE2A,UBE2E1,UBE2E3,UBE2J2
G Protein Signaling Mediated by Tubby	0.66	0.129	GNB1L,GNG3,GNG5,PLCB3
Protein Ubiquitination Pathway	0.646	0.0916	ANAPC11,DNAJA1,DNAJB2,DNAJB5,DNAJB9,DNAJC12,DNAJC8,HSPA1A/HSPA1B,HSPA1L,HSPA2,HSPA5,HSPB1,NEDD4L,PSMB3,PSMB6,PSME1,RBX1,SKP1,UBA52,UBB,UBE2A,UBE2E1,UBE2E3,UBE2J2,ZBTB12
Acute Phase Response Signaling	0.638	0.095	C1R,CEBPB,CRABP1,HRAS,JUN,MAP2K1,MAPK12,NGFR,NR3C1,RALA,RASD1,RBP1,RIPK1,SERPING1,SOD2,TAB1,TRAF2
Glutathione-mediated Detoxification	0.627	0.125	GSTM1,GSTM2,MGST2,MGST3
Oncostatin M Signaling	0.618	0.116	HRAS,MAP2K1,MT2A,RALA,RASD1
G Beta Gamma Signaling	0.618	0.0984	ARHGEF6,CACNG7,GNAI1,GNAI2,GNB1L,GNG3,GNG5,HRAS,PRKAR1A,PRKCG,RALA,RASD1
tRNA Splicing	0.618	0.116	MPPED2,PDE7A,PDE8A,SMPDL3A,TDP2
Necroptosis Signaling Pathway	0.618	0.0955	CAPN10,CAPNS1,NGFR,PLA2G6,PPID,RB1,RIPK1,TAB1,TAB2,TIMM17A,TNFRSF10B,TOMM34,TOMM6,TOMM7,TRAF2
Transcriptional Regulatory Network in Embryonic Stem Cells	0.616	0.111	FOXD3,H4C11,H4C12,H4C15,NEUROG1,SOX2
Polyamine Regulation in Colon Cancer	0.614	0.136	PSME1,SAT1,SAT2
Systemic Lupus Erythematosus Signaling	0.606	0.0917	CD2BP2,HRAS,JUN,LSM1,LSM14B,LSM6,NFATC1,PIM2,PRPF19,PRPF31,PRPF40B,RALA,RASD1,SF3B4,SNRNP70,SNRPA,SNRPB,SNRPC,SNRPE,TXNL4A,ZMAT5
GPCR-Mediated Nutrient Sensing in Enteroendocrine Cells	0.593	0.0982	CACNG7,GNAI1,GNAI2,GNG3,GNG5,OPN1SW,PDIA3,PLCB3,PLCL2,PRKAR1A,PRKCG
Agrin Interactions at Neuromuscular Junction	0.585	0.103	ARHGEF6,GABPB1,HRAS,JUN,MAPK12,PXN,RALA,RASD1
IL-7 Signaling Pathway	0.585	0.103	BAD,BAX,CDKN1B,FOXO4,GSK3A,JUN,MAPK12,NFATC1
Insulin Secretion Signaling Pathway	0.585	0.0905	ATF4,CPE,CRTC2,EIF1,EIF2S1,EIF4A1,EIF4EBP1,MAPK12,NAPA,NEUROD1,PCSK1,PDHB,PDIA3,PLCB3,PLCL2,PRKAR1A,PRKCG,RPS6KB2,SEC61B,SRP9,STAT6,STX16
Tryptophan Degradation III (Eukaryotic)	0.578	0.13	GCDH,HADHB,HSD17B10
ErbB4 Signaling	0.577	0.104	HRAS,MAP2K1,NCSTN,PRKCG,PSENEN,RALA,RASD1
Cardiac Hypertrophy Signaling (Enhanced)	0.577	0.0862	ACVR1,ADRA1B,ADRA2A,ATP2A1,CALM1 (includes others),EIF4EBP1,FZD1,FZD8,GNAI1,GNAI2,GNG5,GSK3A,HDAC2,HDAC8,HDAC9,HRAS,HSPB1,JUN,MAP2K1,MAP2K5,MAP3K11,MAPK12,MKNK1,MPPED2,NFATC1,NGFR,OPN1SW,PDE7A,PDE8A,PDIA3,PLCB3,PLCL2,PRKAR1A,PRKCG,RALA,RASD1,RPS6KB2,SMPDL3A,TDP2,TGFB3,TGFBR2,TNFSF9
IL-6 Signaling	0.573	0.096	CEBPB,CSNK2A1,HRAS,HSPB1,JUN,MAP2K1,MAPK12,NGFR,RALA,RASD1,TAB1,TRAF2
Oleate Biosynthesis II (Animals)	0.57	0.154	CYB5A,PTPRT
Chondroitin Sulfate Biosynthesis	0.57	0.107	B3GAT3,CHST7,HS3ST2,HS3ST5,NDST3,UST
Pregnenolone Biosynthesis	0.57	0.154	CYP26A1,CYP26B1
Cytotoxic T Lymphocyte-mediated Apoptosis of Target Cells	0.567	0.118	CASP3,CASP6,CYCS,ZBTB12
iNOS Signaling	0.567	0.111	CALM1 (includes others),IFNGR1,JUN,MAPK12,TAB1
IL-3 Signaling	0.565	0.101	BAD,HRAS,JUN,MAP2K1,PRKCG,RALA,RASD1,STAT6
Thyroid Cancer Signaling	0.565	0.101	CXCR4,HRAS,JUN,LEF1,MAP2K1,NTF3,RALA,RASD1
B Cell Receptor Signaling	0.564	0.0919	ATF4,BAD,CALM1 (includes others),CFL1,CSK,GSK3A,HRAS,JUN,MALT1,MAP2K1,MAP3K11,MAPK12,NFATC1,POU2F2,RALA,RASD1,RPS6KB2
Retinoate Biosynthesis II	0.558	0.25	RBP1
Pentose Phosphate Pathway (Oxidative Branch)	0.558	0.25	G6PD
Branched-chain α-keto acid Dehydrogenase Complex	0.558	0.25	BCKDHA
Heme Biosynthesis from Uroporphyrinogen-III I	0.558	0.25	FECH
Methylmalonyl Pathway	0.558	0.25	MMUT
Glutathione Redox Reactions II	0.558	0.25	PDIA3
Proline Biosynthesis I	0.558	0.25	PYCR2
L-cysteine Degradation I	0.558	0.25	CDO1
Phenylalanine Degradation I (Aerobic)	0.558	0.25	PCBD1
Molybdenum Cofactor Biosynthesis	0.558	0.25	GPHN
CNTF Signaling	0.55	0.105	CNTFR,HRAS,MAP2K1,RALA,RASD1,RPS6KB2
Renal Cell Carcinoma Signaling	0.548	0.1	HRAS,JUN,MAP2K1,RALA,RASD1,RBX1,UBA52,UBB
Role of MAPK Signaling in the Pathogenesis of Influenza	0.548	0.1	BAX,CASP3,HRAS,MAP2K1,MAPK12,PLA2G6,RALA,RASD1
JAK/Stat Signaling	0.548	0.1	CDKN1A,CEBPB,HRAS,JUN,MAP2K1,RALA,RASD1,STAT6
Dermatan Sulfate Biosynthesis (Late Stages)	0.544	0.109	CHST7,HS3ST2,HS3ST5,NDST3,UST
TCA Cycle II (Eukaryotic)	0.544	0.125	IDH3G,SDHB,SUCLG1
Opioid Signaling Pathway	0.544	0.0891	ARRB2,ATF4,BAD,CACNG7,CALM1 (includes others),CDKN1B,GNAI1,GNAI2,GNG5,GRK5,HRAS,MAP2K1,MAP2K5,MAPK12,OGFR,PENK,PRKAR1A,PRKCG,RALA,RASD1,RGS10,RPS6KB2
FAT10 Cancer Signaling Pathway	0.544	0.109	ACVR1,CXCR4,NGFR,TGFB3,TGFBR2
PFKFB4 Signaling Pathway	0.544	0.109	ATF4,MAP2K1,MAP2K5,PRKAR1A,TGFB3
IL-17A Signaling in Fibroblasts	0.539	0.114	CEBPB,JUN,MAPK12,NFKBIZ
IGF-1 Signaling	0.538	0.0962	BAD,CSNK2A1,HRAS,JUN,MAP2K1,PRKAR1A,PXN,RALA,RASD1,RPS6KB2
LPS/IL-1 Mediated Inhibition of RXR Function	0.532	0.0893	ABCA1,ALDH8A1,CHST7,CPT2,CYP2C8,GSTM1,GSTM2,HMGCS1,HS3ST2,HS3ST5,JUN,MGMT,MGST2,MGST3,NDST3,NGFR,RARA,SREBF1,TRAF2,UST
Prolactin Signaling	0.53	0.0988	CEBPB,HRAS,JUN,MAP2K1,NR3C1,PRKCG,RALA,RASD1
Production of Nitric Oxide and Reactive Oxygen Species in Macrophages	0.53	0.0904	IFNGR1,JUN,MAP2K1,MAP3K11,MAPK12,NGFR,PPP1CA,PPP1R12A,PPP1R14A,PPP1R14B,PPP1R3C,PPP2R2A,PPP2R5B,PRKCG,RHOB,RHOT2,RND3
Cancer Drug Resistance By Drug Efflux	0.529	0.103	ARAF,FOXO4,HRAS,MAP2K1,RALA,RASD1
Leukotriene Biosynthesis	0.526	0.143	MGST2,MGST3
Reelin Signaling in Neurons	0.519	0.093	ARHGEF1,ARHGEF6,ARPC5L,CDK5,CFL1,MAP2K1,MAP2K5,MAP3K11,MAPK12,NECTIN3,PAFAH1B3,PDK2
Dermatan Sulfate Biosynthesis	0.509	0.102	B3GAT3,CHST7,HS3ST2,HS3ST5,NDST3,UST
Gustation Pathway	0.506	0.0909	ASIC3,CACNG7,GNAT3,GNG5,MPPED2,P2RX3,PDE7A,PDE8A,PRKAR1A,SMPDL3A,TAS2R14,TAS2R19,TAS2R31,TDP2
Chondroitin Sulfate Biosynthesis (Late Stages)	0.498	0.104	CHST7,HS3ST2,HS3ST5,NDST3,UST
NF-κB Signaling	0.496	0.0894	ARAF,CSNK2A1,HDAC2,HRAS,MALT1,NGFR,RALA,RASD1,RIPK1,SIGIRR,TAB1,TAB2,TBK1,TDP2,TGFBR2,TRAF2
FAK Signaling	0.495	0.0947	ARHGEF6,CAPN10,CAPNS1,CSK,HRAS,MAP2K1,PXN,RALA,RASD1
Role of NANOG in Mammalian Embryonic Stem Cell Pluripotency	0.492	0.0924	AXIN1,BMP3,FOXD3,FZD1,FZD8,HRAS,MAP2K1,RALA,RASD1,SMAD1,SOX2
ERK5 Signaling	0.484	0.0972	ATF4,BAD,HRAS,MAP2K5,RALA,RASD1,RPS6KB2
Adenosine Nucleotides Degradation II	0.484	0.133	ADAT3,NT5C
Histidine Degradation VI	0.484	0.133	CYP26A1,CYP26B1
Glycolysis I	0.481	0.115	ALDOC,BPGM,ENO3
Proline Biosynthesis II (from Arginine)	0.478	0.2	PYCR2
Creatine-phosphate Biosynthesis	0.478	0.2	CKB
Serine Biosynthesis	0.478	0.2	PSPH
Tetrapyrrole Biosynthesis II	0.478	0.2	ALAD
Eumelanin Biosynthesis	0.478	0.2	MIF
2-oxobutanoate Degradation I	0.478	0.2	MMUT
Galactose Degradation I (Leloir Pathway)	0.478	0.2	GALE
dTMP De Novo Biosynthesis	0.478	0.2	SHMT2
Folate Polyglutamylation	0.478	0.2	SHMT2
Cell Cycle: G2/M DNA Damage Checkpoint Regulation	0.478	0.102	CDKN1A,GADD45A,PPM1D,RPRM,SKP1
Actin Cytoskeleton Signaling	0.471	0.0872	ARHGEF1,ARHGEF6,ARPC5L,BRK1,CFL1,CSK,EZR,HRAS,MAP2K1,MYL1,MYL6,MYL6B,PFN1,PFN2,PPP1R12A,PXN,RALA,RASD1,TMSB10/TMSB4X
IL-2 Signaling	0.471	0.0984	CSNK2A1,HRAS,JUN,MAP2K1,RALA,RASD1
Amyotrophic Lateral Sclerosis Signaling	0.466	0.0928	BAX,CAPN10,CAPNS1,CASP3,CYCS,GPX1,GRIK1,RAB5C,SOD1
Bladder Cancer Signaling	0.466	0.0928	CDKN1A,HRAS,MAP2K1,MMP14,RALA,RASD1,RASSF1,RB1,TFDP1
Gαq Signaling	0.46	0.0886	ADRA1B,ARHGEF25,CALM1 (includes others),CSK,GNB1L,GNG3,GNG5,MAP2K1,NFATC1,PLCB3,PRKCG,RHOB,RHOT2,RND3
April Mediated Signaling	0.442	0.103	JUN,MAPK12,NFATC1,TRAF2
HGF Signaling	0.44	0.0901	CDKN1A,HRAS,JUN,MAP2K1,MAP3K11,MAPK12,PRKCG,PXN,RALA,RASD1
Thrombopoietin Signaling	0.437	0.0952	HRAS,JUN,MAP2K1,PRKCG,RALA,RASD1
RANK Signaling in Osteoclasts	0.423	0.0909	CALM1 (includes others),JUN,MAP2K1,MAP3K11,MAPK12,NFATC1,TAB2,TRAF2
NAD Biosynthesis from 2-amino-3-carboxymuconate Semialdehyde	0.415	0.167	NMNAT1
Urea Cycle	0.415	0.167	CPS1
Arginine Degradation VI (Arginase 2 Pathway)	0.415	0.167	PYCR2
Pentose Phosphate Pathway (Non-oxidative Branch)	0.415	0.167	RPIA
Rapoport-Luebering Glycolytic Shunt	0.415	0.167	BPGM
NAD Biosynthesis III	0.415	0.167	NMNAT1
Neuropathic Pain Signaling In Dorsal Horn Neurons	0.412	0.0891	GRM2,GRM6,GRM8,PDIA3,PLCB3,PLCL2,PRKAR1A,PRKCG,TACR1
Endothelin-1 Signaling	0.406	0.0851	ARAF,CASP3,CASP6,GNAI1,GNAI2,HRAS,JUN,MAPK12,OPN1SW,PDIA3,PLA2G6,PLCB3,PLCL2,PRKCG,RALA,RASD1
PXR/RXR Activation	0.403	0.0923	CES3,CYP2C8,GSTM1,GSTM2,NR3C1,PRKAR1A
B Cell Activating Factor Signaling	0.401	0.0976	JUN,MAPK12,NFATC1,TRAF2
Ovarian Cancer Signaling	0.4	0.0863	AXIN1,FZD1,FZD8,HRAS,LEF1,MAP2K1,PRKAR1A,RALA,RASD1,RB1,RPS6KB2,TFDP1
Heparan Sulfate Biosynthesis	0.391	0.0897	B3GAT3,CES3,CHST7,HS3ST2,HS3ST5,NDST3,UST
HMGB1 Signaling	0.388	0.0848	HRAS,IFNGR1,JUN,MAP2K1,MAP2K5,MAPK12,NGFR,RALA,RASD1,RHOB,RHOT2,RND3,TGFB3,TNFSF9
Purine Nucleotides Degradation II (Aerobic)	0.383	0.111	ADAT3,NT5C
MIF Regulation of Innate Immunity	0.382	0.0952	JUN,MAPK12,MIF,PLA2G6
Retinol Biosynthesis	0.382	0.0952	CEL,CES3,PNPLA2,RBP1
TNFR2 Signaling	0.38	0.1	JUN,TBK1,TRAF2
Regulation of the Epithelial-Mesenchymal Transition Pathway	0.371	0.0833	ARAF,AXIN1,FZD1,FZD8,HRAS,LEF1,MAP2K1,MAP2K5,NCSTN,PARD6G,PSENEN,PYGO2,RALA,RASD1,TGFB3,TGFBR2
EGF Signaling	0.369	0.0909	CSNK2A1,HRAS,JUN,MAP2K1,MAPK12
IL-17 Signaling	0.365	0.0875	CEBPB,HRAS,JUN,MAP2K1,MAPK12,RALA,RASD1
Thioredoxin Pathway	0.364	0.143	TXN
Acetyl-CoA Biosynthesis I (Pyruvate Dehydrogenase Complex)	0.364	0.143	PDHB
NAD Salvage Pathway III	0.364	0.143	NMNAT1
Purine Ribonucleosides Degradation to Ribose-1-phosphate	0.364	0.143	ADAT3
Glycoaminoglycan-protein Linkage Region Biosynthesis	0.364	0.143	B3GAT3
T Cell Receptor Signaling	0.364	0.0857	CALM1 (includes others),CSK,HRAS,JUN,MALT1,MAP2K1,NFATC1,RALA,RASD1
Semaphorin Neuronal Repulsive Signaling Pathway	0.364	0.0846	CDK5,CFL1,MAP2K1,MAP2K5,MYL1,MYL6,MYL6B,PPP1R12A,PRKAR1A,PRKG2,SEMA3F
Calcium Signaling	0.359	0.0825	ATF4,ATP2A1,CACNG7,CALM1 (includes others),CHRNB4,CHRNE,GRIK1,HDAC2,HDAC8,HDAC9,MICU1,MYL1,MYL6,MYL6B,NFATC1,PRKAR1A,TNNI1
Role of NFAT in Regulation of the Immune Response	0.358	0.0829	CALM1 (includes others),CSNK1D,GNAI1,GNAI2,GNB1L,GNG3,GNG5,GSK3A,HRAS,JUN,MAP2K1,NFATC1,PLCB3,RALA,RASD1
Granzyme A Signaling	0.355	0.105	H1-10,HMGB2
Cellular Effects of Sildenafil (Viagra)	0.354	0.084	CACNG7,CALM1 (includes others),MYL1,MYL6,MYL6B,PDIA3,PLCB3,PLCL2,PPP1R12A,PRKAR1A,PRKG2
Fcγ Receptor-mediated Phagocytosis in Macrophages and Monocytes	0.347	0.0851	ARPC5L,EZR,PLA2G6,PRKCG,PXN,RAB11B,RPS6KB2,VASP
Melanocyte Development and Pigmentation Signaling	0.347	0.0851	ATF4,HRAS,KIT,MAP2K1,PRKAR1A,RALA,RASD1,RPS6KB2
LPS-stimulated MAPK Signaling	0.339	0.0854	HRAS,JUN,MAP2K1,MAPK12,PRKCG,RALA,RASD1
NF-κB Activation by Viruses	0.339	0.0854	HRAS,PRKCG,RALA,RASD1,RIPK1,TBP,TRAF2
Role of CHK Proteins in Cell Cycle Checkpoint Control	0.338	0.0877	CDKN1A,E2F4,PPP2R2A,PPP2R5B,RAD17
eNOS Signaling	0.329	0.0818	CALM1 (includes others),CASP3,CHRM4,CHRNB4,CHRNE,CNGA4,HSPA1A/HSPA1B,HSPA1L,HSPA2,HSPA5,LPAR3,PRKAR1A,PRKCG
Sphingomyelin Metabolism	0.321	0.125	SMPD2
Small Cell Lung Cancer Signaling	0.32	0.0845	CDKN1B,CYCS,RB1,TFDP1,TRAF2,TRAF4
Heparan Sulfate Biosynthesis (Late Stages)	0.32	0.0845	CES3,CHST7,HS3ST2,HS3ST5,NDST3,UST
Circadian Rhythm Signaling	0.319	0.0909	ADCYAP1,ATF4,CSNK1D
Inhibition of ARE-Mediated mRNA Degradation Pathway	0.318	0.082	CNOT3,CNOT8,DCP2,MAPK12,NGFR,PPP2R2A,PPP2R5B,PRKAR1A,PSME1,TNFSF9
Regulation Of The Epithelial Mesenchymal Transition In Development Pathway	0.316	0.0833	AXIN1,FZD1,FZD8,LEF1,NCSTN,PSENEN,PYGO2
Putrescine Degradation III	0.305	0.0952	SAT1,SAT2
IL-4 Signaling	0.305	0.0824	HRAS,NFATC1,NR3C1,RALA,RASD1,RPS6KB2,STAT6
Xenobiotic Metabolism AHR Signaling Pathway	0.305	0.0824	AIP,ALDH8A1,GSTM1,GSTM2,MGST2,MGST3,NQO1
MIF-mediated Glucocorticoid Regulation	0.301	0.0882	MIF,NR3C1,PLA2G6
Retinoate Biosynthesis I	0.301	0.0882	AKR1B1,ALDH8A1,RBP1
Regulation Of The Epithelial Mesenchymal Transition By Growth Factors Pathway	0.301	0.0798	ARAF,DOCK10,HRAS,JUN,MAP2K1,MAP2K5,MAPK12,NGFR,PARD6G,RALA,RASD1,TAB1,TGFB3,TGFBR2,TNFSF9
Triacylglycerol Degradation	0.298	0.0851	CEL,CES3,NDST3,PNPLA2
Iron homeostasis signaling pathway	0.298	0.0803	ATP6AP1L,ATP6V0E1,ATP6V1B2,ATP6V1G1,BMP3,CIAO2A,CIAO2B,FECH,ISCU,SKP1,SMAD1
Semaphorin Signaling in Neurons	0.297	0.0833	CDK5,CFL1,RHOB,RHOT2,RND3
VEGF Signaling	0.292	0.0808	BAD,EIF1,EIF2S1,HRAS,MAP2K1,PXN,RALA,RASD1
Rac Signaling	0.292	0.0804	ARPC5L,BRK1,CFL1,HRAS,JUN,MAP2K1,MAP3K11,RALA,RASD1
PPARα/RXRα Activation	0.287	0.0789	ABCA1,ACVR1,AIP,CYP2C8,HRAS,JUN,MAP2K1,PDIA3,PLCB3,PLCL2,PRKAR1A,RALA,RASD1,TGFB3,TGFBR2
Folate Transformations I	0.286	0.111	SHMT2
Estrogen-Dependent Breast Cancer Signaling	0.284	0.0811	ATF4,HRAS,HSD17B10,JUN,RALA,RASD1
Leptin Signaling in Obesity	0.284	0.0811	LEPR,MAP2K1,PDIA3,PLCB3,PLCL2,PRKAR1A
Glioma Invasiveness Signaling	0.284	0.0811	HRAS,RALA,RASD1,RHOB,RHOT2,RND3
Stearate Biosynthesis I (Animals)	0.284	0.0833	ACOT2,ELOVL1,LPCAT4,ZADH2
Autophagy	0.284	0.082	ATG4B,ATG4C,CTSL,MAP1LC3A,WIPI1
Endocannabinoid Neuronal Synapse Pathway	0.265	0.0781	CACNG7,GNAI1,GNAI2,GNG5,MAPK12,OPN1SW,PDIA3,PLCB3,PLCL2,PRKAR1A
Erythropoietin Signaling	0.262	0.0789	HRAS,JUN,MAP2K1,PRKCG,RALA,RASD1
Embryonic Stem Cell Differentiation into Cardiac Lineages	0.256	0.1	SOX2
Prostanoid Biosynthesis	0.256	0.1	PTGDS
Calcium Transport I	0.256	0.1	ATP2A1
Ketolysis	0.256	0.1	HADHB
Dolichyl-diphosphooligosaccharide Biosynthesis	0.256	0.1	DPM1
Glycine Betaine Degradation	0.256	0.1	SHMT2
Phospholipases	0.249	0.0781	PDIA3,PLA2G15,PLA2G6,PLCB3,PLCL2
IL-17A Signaling in Gastric Cells	0.229	0.08	JUN,MAPK12
Purine Nucleotides De Novo Biosynthesis II	0.229	0.0909	PAICS
Assembly of RNA Polymerase I Complex	0.206	0.0833	TBP
NAD biosynthesis II (from tryptophan)	0.206	0.0833	NMNAT1
Guanosine Nucleotides Degradation III	0.206	0.0833	NT5C
BER pathway	0.206	0.0833	XRCC1
Natural Killer Cell Signaling	0	0.0761	CFL1,HRAS,HSPA1A/HSPA1B,HSPA1L,HSPA2,HSPA5,MAP2K1,MAP3K11,MAPK12,NECTIN2,NFATC1,PXN,RALA,RASD1,ULBP1
IL-10 Signaling	0	0.0435	JUN,MAPK12,TAB1
Leukocyte Extravasation Signaling	0	0.0609	CXCR4,EZR,GNAI1,GNAI2,MAPK12,MMP14,MYL6,OPN1SW,PRKCG,PXN,THY1,VASP
Fc Epsilon RI Signaling	0	0.0598	HRAS,MAP2K1,MAPK12,PLA2G6,PRKCG,RALA,RASD1
Hepatic Cholestasis	0	0.0541	JUN,MAPK12,NGFR,PRKAR1A,PRKCG,RARA,SREBF1,TGFB3,TNFSF9,TRAF2
LXR/RXR Activation	0	0.0413	ABCA1,ECHS1,FDFT1,NGFR,SREBF1
Hepatic Fibrosis / Hepatic Stellate Cell Activation	0	0.0591	BAMBI,BAX,COL13A1,IFNGR1,LEPR,MYL1,MYL6,MYL6B,NGFR,TGFB3,TGFBR2
FXR/RXR Activation	0	0.0238	MAPK12,RARA,SREBF1
TR/RXR Activation	0	0.0476	ATP2A1,DIO2,NXPH2,SREBF1
Activation of IRF by Cytosolic Pattern Recognition Receptors	0	0.0635	JUN,MAPK12,RIPK1,TBK1
Caveolar-mediated Endocytosis Signaling	0	0.0411	COPE,RAB5C,ZBTB12
Clathrin-mediated Endocytosis Signaling	0	0.0466	ARPC5L,ARRB2,CSNK2A1,RAB11B,RAB4B,RAB5C,TSG101,UBA52,UBB
IL-12 Signaling and Production in Macrophages	0	0.0606	CEBPB,IFNGR1,JUN,MAP2K1,MAPK12,PRKCG,STAT6,TGFB3
Role of RIG1-like Receptors in Antiviral Innate Immunity	0	0.0682	RIPK1,TBK1,TRAF2
Role of Pattern Recognition Receptors in Recognition of Bacteria and Viruses	0	0.039	EIF2S1,MAPK12,NLRC4,PRKCG,TGFB3,TNFSF9
TREM1 Signaling	0	0.04	NLRC4,NLRP2,SIGIRR
FcγRIIB Signaling in B Lymphocytes	0	0.0667	CACNG7,HRAS,MAPK12,RALA,RASD1
IL-22 Signaling	0	0.0417	MAPK12
CD40 Signaling	0	0.0769	JUN,MAP2K1,MAP2K5,MAPK12,TRAF2
Calcium-induced T Lymphocyte Apoptosis	0	0.0606	ATP2A1,CALM1 (includes others),HDAC2,PRKCG
Lymphotoxin β Receptor Signaling	0	0.0755	CASP3,CYCS,TRAF2,TRAF4
Airway Pathology in Chronic Obstructive Pulmonary Disease	0	0.0254	PTGDS,TGFB3,TNFSF9
CTLA4 Signaling in Cytotoxic T Lymphocytes	0	0.0337	PPP2R2A,PPP2R5B,ZBTB12
IL-15 Production	0	0.0496	CSK,KIT,MAP2K1,MAP2K5,MAP3K11,ROR2
T Helper Cell Differentiation	0	0.0548	IFNGR1,NGFR,STAT6,TGFBR2
CD28 Signaling in T Helper Cells	0	0.0667	ARPC5L,CALM1 (includes others),CSK,JUN,MALT1,MAP2K1,MAPK12,NFATC1
Virus Entry via Endocytic Pathways	0	0.0467	HRAS,PRKCG,RALA,RASD1,ZBTB12
Dendritic Cell Maturation	0	0.0492	ATF4,LEPR,MAPK12,NGFR,PDIA3,PLCB3,PLCL2,TAB1,ZBTB12
Angiopoietin Signaling	0	0.0533	BAD,HRAS,RALA,RASD1
Renin-Angiotensin Signaling	0	0.0678	HRAS,JUN,MAP2K1,MAPK12,PRKAR1A,PRKCG,RALA,RASD1
iCOS-iCOSL Signaling in T Helper Cells	0	0.036	BAD,CALM1 (includes others),CSK,NFATC1
Lipid Antigen Presentation by CD1	0	0.0385	PDIA3
Mitotic Roles of Polo-Like Kinase	0	0.0758	ANAPC11,CDC26,PLK4,PPP2R2A,PPP2R5B
Maturity Onset Diabetes of Young (MODY) Signaling	0	0.0339	CEL,NEUROD1
Growth Hormone Signaling	0	0.0282	PRKCG,RPS6KB2
Type I Diabetes Mellitus Signaling	0	0.0721	CASP3,CPE,CYCS,IFNGR1,MAPK12,NGFR,RIPK1,TRAF2
Basal Cell Carcinoma Signaling	0	0.0694	AXIN1,BMP3,FZD1,FZD8,LEF1
Primary Immunodeficiency Signaling	0	0.04	RFXANK,UNG
Type II Diabetes Mellitus Signaling	0	0.0563	CACNG7,CEBPB,IRS4,MAPK12,NGFR,PRKCG,SMPD2,TRAF2
Crosstalk between Dendritic Cells and Natural Killer Cells	0	0.0112	NECTIN2
Cdc42 Signaling	0	0.0719	ARHGEF6,ARPC5L,CFL1,JUN,LLGL1,MAP3K11,MAPK12,MYL1,MYL6,MYL6B,PPP1R12A,RALA
Role of Osteoblasts, Osteoclasts and Chondrocytes in Rheumatoid Arthritis	0	0.0682	AXIN1,BAD,BMP3,CALM1 (includes others),FZD1,FZD8,JUN,LEF1,MAPK12,MMP14,NFATC1,NGFR,SMAD1,TAB2,TRAF2
Atherosclerosis Signaling	0	0.0157	CXCR4,PLA2G6
Role of Macrophages, Fibroblasts and Endothelial Cells in Rheumatoid Arthritis	0	0.0737	ATF4,AXIN1,CALM1 (includes others),CEBPB,FZD1,FZD8,HRAS,JUN,LEF1,MAP2K1,MIF,NFATC1,NGFR,PDIA3,PLCB3,PLCL2,PRKCG,RALA,RASD1,RIPK1,ROR2,TRAF2,TRAF4
Neuroprotective Role of THOP1 in Alzheimer's Disease	0	0.0603	C1R,HTRA2,PREP,PRKAR1A,PRSS12,PRSS27,SST
Role of Wnt/GSK-3β Signaling in the Pathogenesis of Influenza	0	0.0641	AXIN1,CSNK1D,FZD1,FZD8,LEF1
PKCθ Signaling in T Lymphocytes	0	0.0516	CACNG7,HRAS,JUN,MALT1,MAP3K11,NFATC1,RALA,RASD1
Role of Lipids/Lipid Rafts in the Pathogenesis of Influenza	0	0.0435	FDPS
Role of PI3K/AKT Signaling in the Pathogenesis of Influenza	0	0.0625	GNAI1,GNAI2,MAP2K1,OPN1SW
OX40 Signaling Pathway	0	0.0333	JUN,MAPK12,TRAF2
Cell Cycle Control of Chromosomal Replication	0	0.0714	CDK14,CDK5,MCM7,PRIM2
Role of Tissue Factor in Cancer	0	0.0598	ARRB2,CASP3,CFL1,HRAS,MAPK12,RALA,RASD1
IL-17A Signaling in Airway Cells	0	0.0312	MAP2K1,MAPK12
Role of IL-17A in Arthritis	0	0.037	MAP2K1,MAPK12
Role of IL-17F in Allergic Inflammatory Airway Diseases	0	0.0476	ATF4,MAP2K1
Role of JAK1, JAK2 and TYK2 in Interferon Signaling	0	0.0417	IFNGR1
Role of JAK2 in Hormone-like Cytokine Signaling	0	0.0294	IRS4
Role of JAK family kinases in IL-6-type Cytokine Signaling	0	0.04	MAPK12
Role of JAK1 and JAK3 in γc Cytokine Signaling	0	0.0725	HRAS,IRS4,RALA,RASD1,STAT6
Paxillin Signaling	0	0.0648	ARHGEF6,CSK,HRAS,MAPK12,PXN,RALA,RASD1
Telomere Extension by Telomerase	0	0.0667	XRCC6
nNOS Signaling in Skeletal Muscle Cells	0	0.0488	CACNG7,CALM1 (includes others)
VEGF Family Ligand-Receptor Interactions	0	0.0714	HRAS,MAP2K1,PLA2G6,PRKCG,RALA,RASD1
Ephrin A Signaling	0	0.0638	CFL1,EFNA2,NGFR
ErbB Signaling	0	0.0745	HRAS,JUN,MAP2K1,MAPK12,PRKCG,RALA,RASD1
Netrin Signaling	0	0.0615	CACNG7,NFATC1,PRKAR1A,UNC5D
Bupropion Degradation	0	0.04	CYP2C8
Thyroid Hormone Metabolism II (via Conjugation and/or Degradation)	0	0.0526	B3GAT3,DIO2
Nicotine Degradation III	0	0.0351	B3GAT3,CYP2C8
Pyrimidine Ribonucleotides De Novo Biosynthesis	0	0.0682	DDX3X,NME5,NUDT5
CDP-diacylglycerol Biosynthesis I	0	0.05	LPCAT4
Superpathway of Citrulline Metabolism	0	0.0667	CPS1
Acyl-CoA Hydrolysis	0	0.0769	ACOT2
The Visual Cycle	0	0.05	RBP1
Melatonin Degradation I	0	0.0333	B3GAT3,CYP2C8
γ-linolenate Biosynthesis II (Animals)	0	0.0588	CYB5A
NAD Salvage Pathway II	0	0.0769	NMNAT1,NT5C
Pyridoxal 5'-phosphate Salvage Pathway	0	0.0758	ARAF,CDK5,CSNK1D,GRK5,MAP2K1
Pyrimidine Deoxyribonucleotides De Novo Biosynthesis I	0	0.0455	NME5
D-myo-inositol (1,4,5)-Trisphosphate Biosynthesis	0	0.04	PLCB3
Estrogen Biosynthesis	0	0.0488	CYP2C8,HSD17B10
1D-myo-inositol Hexakisphosphate Biosynthesis II (Mammalian)	0	0.0556	INPP5E
Urate Biosynthesis/Inosine 5'-phosphate Degradation	0	0.0769	NT5C
Phosphatidylglycerol Biosynthesis II (Non-plastidic)	0	0.0455	LPCAT4
Dermatan Sulfate Degradation (Metazoa)	0	0.0588	IDS
Nicotine Degradation II	0	0.0308	B3GAT3,CYP2C8
Superpathway of D-myo-inositol (1,4,5)-trisphosphate Metabolism	0	0.0435	INPP5E
Mitochondrial L-carnitine Shuttle Pathway	0	0.0588	CPT2
D-myo-inositol (1,3,4)-trisphosphate Biosynthesis	0	0.0556	INPP5E
Serotonin Degradation	0	0.0149	B3GAT3
Phenylalanine Degradation IV (Mammalian, via Side Chain)	0	0.0714	ACSF3
D-myo-inositol (1,4,5)-trisphosphate Degradation	0	0.0588	INPP5E
Colanic Acid Building Blocks Biosynthesis	0	0.0714	GALE
Triacylglycerol Biosynthesis	0	0.0476	ELOVL1,LPCAT4
Salvage Pathways of Pyrimidine Ribonucleotides	0	0.0714	ARAF,CDK5,CSNK1D,GRK5,MAP2K1,NME5,UCKL1
Pyrimidine Ribonucleotides Interconversion	0	0.0714	DDX3X,NME5,NUDT5
Superpathway of Melatonin Degradation	0	0.0308	B3GAT3,CYP2C8
Acetone Degradation I (to Methylglyoxal)	0	0.0645	CYP2C8,ZADH2
UDP-N-acetyl-D-galactosamine Biosynthesis II	0	0.0769	GALE
Ethanol Degradation IV	0	0.0435	CYGB
Antioxidant Action of Vitamin C	0	0.055	MAPK12,PDIA3,PLA2G6,PLCB3,PLCL2,TXN
DNA damage-induced 14-3-3σ Signaling	0	0.0526	RAD17
Gαs Signaling	0	0.0654	ATF4,CNGA4,GNB1L,GNG3,GNG5,MAP2K1,PRKAR1A
Inhibition of Matrix Metalloproteases	0	0.0769	ADAM12,MMP14,SDC2
PEDF Signaling	0	0.0732	HRAS,MAPK12,PNPLA2,RALA,RASD1,SOD2
Agranulocyte Adhesion and Diapedesis	0	0.0466	CXCR4,EZR,GNAI1,GNAI2,MMP14,MYL1,MYL6,MYL6B,OPN1SW
Granulocyte Adhesion and Diapedesis	0	0.0556	CXCR4,EZR,GNAI1,GNAI2,HRH3,MMP14,NGFR,OPN1SW,SDC2,THY1
Role of p14/p19ARF in Tumor Suppression	0	0.0345	RB1
Sperm Motility	0	0.0673	CALM1 (includes others),CNGA4,CSK,KIT,MAP2K1,MAP2K5,MAP3K11,PDIA3,PLA2G6,PLCB3,PLCL2,PRKAR1A,PRKCG,PRKG2,ROR2
Tec Kinase Signaling	0	0.0732	GNAI1,GNAI2,GNB1L,GNG3,GNG5,MAPK12,PRKCG,RHOB,RHOT2,RND3,STAT6,TNFRSF10B
Vitamin-C Transport	0	0.0417	TXN
STAT3 Pathway	0	0.0667	CDKN1A,HRAS,MAP2K1,MAP3K11,MAPK12,NGFR,RALA,RASD1,TGFBR2
PI3K/AKT Signaling	0	0.0743	BAD,CDKN1A,CDKN1B,EIF4EBP1,GSK3A,HRAS,ILK,MAP2K1,PPP2R2A,PPP2R5B,RALA,RASD1,RPS6KB2
Nitric Oxide Signaling in the Cardiovascular System	0	0.0606	ATP2A1,CALM1 (includes others),MAP2K1,PRKAR1A,PRKCG,PRKG2
Interferon Signaling	0	0.0556	BAX,IFNGR1
FGF Signaling	0	0.0476	ATF4,HRAS,MAP2K1,MAPK12
GABA Receptor Signaling	0	0.0421	CACNG7,GPHN,UBA52,UBB
Antigen Presentation Pathway	0	0.0513	PDIA3,PSMB6
Serotonin Receptor Signaling	0	0.0465	PCBD1,PTS
Phototransduction Pathway	0	0.0566	GUCA1B,OPN1SW,PRKAR1A
Sonic Hedgehog Signaling	0	0.069	ARRB2,PRKAR1A
PDGF Signaling	0	0.0698	CSNK2A1,HRAS,JUN,MAP2K1,RALA,RASD1
Phagosome Formation	0	0.072	MARCKS,PDIA3,PLCB3,PLCL2,PRKCG,RHOB,RHOT2,RND3,SCARA3
Macropinocytosis Signaling	0	0.0526	HRAS,PRKCG,RALA,RASD1
Inflammasome pathway	0	0.05	NLRC4
PD-1, PD-L1 cancer immunotherapy pathway	0	0.066	CDKN1B,CSK,CSNK2A1,IFNGR1,NGFR,TGFB3,ZBTB12
Th1 and Th2 Activation Pathway	0	0.0526	ACVR1,CXCR4,IFNGR1,JUN,NCSTN,NFATC1,PSENEN,STAT6,TGFBR2
Th1 Pathway	0	0.0331	IFNGR1,NCSTN,NFATC1,PSENEN
Th2 Pathway	0	0.0515	ACVR1,CXCR4,JUN,NCSTN,PSENEN,STAT6,TGFBR2
Osteoarthritis Pathway	0	0.0569	ANXA2,ATF4,CASP3,CASP6,CEBPB,DDIT4,FZD1,FZD8,LEF1,S1PR3,SMAD1,TGFBR2
GP6 Signaling Pathway	0	0.0588	CALM1 (includes others),COL13A1,GP6,GSK3A,LAMA4,PRKCG,SCHIP1
Neuroinflammation Signaling Pathway	0	0.0769	ACVR1,ATF4,CALB1,CASP3,FZD1,IFNGR1,IL34,JUN,MAPK12,NCSTN,NFATC1,NFE2L2,NTF3,PLA2G6,PRKCG,PSENEN,RIPK1,SOD2,TBK1,TGFB3,TGFBR2,TICAM2,ZBTB12
Th17 Activation Pathway	0	0.011	NFATC1
SPINK1 Pancreatic Cancer Pathway	0	0.0333	CPE,TGFBR2
SPINK1 General Cancer Pathway	0	0.0725	HRAS,MAP2K1,MT2A,RALA,RASD1
Apelin Pancreas Signaling Pathway	0	0.0455	MAPK12,PRKAR1A
Apelin Liver Signaling Pathway	0	0.0769	GSK3A,MAPK12
Apelin Cardiac Fibroblast Signaling Pathway	0	0.0435	TGFB3
FAT10 Signaling Pathway	0	0.0556	PSME1
T Cell Exhaustion Signaling Pathway	0	0.0629	ACVR1,HRAS,JUN,LAG3,MAPK12,NFATC1,PPP2R2A,PPP2R5B,RALA,RASD1,TGFBR2
Systemic Lupus Erythematosus In T Cell Signaling Pathway	0	0.0719	ATF4,CASP3,CASP6,EZR,GADD45A,GNAI1,GNAI2,GNB1L,HRAS,JUN,LEPR,MAP2K1,MAP2K5,MLST8,OPN1SW,PPP2R2A,PPP2R5B,RALA,RASD1,RHOB,RHOT2,RND3,RPS6KB2,S1PR3
Systemic Lupus Erythematosus In B Cell Signaling Pathway	0	0.0691	BAD,CALM1 (includes others),CSK,FOXO4,HRAS,IFNGR1,JUN,MALT1,MAP2K1,NFATC1,PIM2,PRKCG,RALA,RASD1,TBK1,TGFB3,TNFSF9,TRAF2,TRAF4
White Adipose Tissue Browning Pathway	0	0.0698	ATF4,CACNG7,CEBPB,DIO2,MAPK12,NDN,PRKAR1A,PRKG2,RARA
HOTAIR Regulatory Pathway	0	0.0375	CDKN1A,HDAC2,LAMTOR5,LEF1,MMP14,MRTFA
GM-CSF Signaling	0	0.0571	HRAS,MAP2K1,RALA,RASD1
Complement System	0	0.0541	C1R,SERPING1
Eicosanoid Signaling	0	0.0606	CYSLTR2,LTB4R,PLA2G6,PTGDS
